# Supplementary material for: Altitudinal Variation in Woody Species Diversity, Regeneration, and Soil Seed Bank Composition in Bela Mountain Forest, Northern Ethiopia
Source: Ecol Evol. 2026 Jul 23;16(7):e74102. doi: 10.1002/ece3.74102 (PMC13395255; doi:10.1002/ece3.74102)
Supplement: Supplementary file 1 — Data S1: ece374102‐sup‐0001‐Supinfo.zip. [file ECE3-16-e74102-s001.zip]

Archive with 4 entries (4 files):
- Bela_species_diversiy_data.csv
- bela_regeneration_data1.csv
- bela_regeneration_data2.csv
- Bela_soil_seed_bank.csv
