# Supplementary material for: Altitudinal Variation in Woody Species Diversity, Regeneration, and Soil Seed Bank Composition in Bela Mountain Forest, Northern Ethiopia
Source: Ecol Evol. 2026 Jul 23;16(7):e74102. doi: 10.1002/ece3.74102 (PMC13395255; doi:10.1002/ece3.74102)
Supplement: Supplementary file 1 — Data S1: ece374102‐sup‐0001‐Supinfo.zip. [file ECE3-16-e74102-s001.zip › Bela_species_diversiy_data.csv]

Communities	Altitude	Alt_range	Slope	Slope_class	Richness	Shannon_Diversity	Eveness
C1	3085	Lower	66.5	Steep	12	1.82	0.71
C1	3097	Lower	64.2	Steep	24	2.71	0.84
C1	3094	Lower	91.5	Steep	20	2.77	0.91
C1	3134	Medium	74.4	Steep	11	2.01	0.81
C1	3046	Lower	61.5	Steep	22	2.51	0.80
C1	3010	Lower	50	middle	17	2.52	0.87
C1	2973	Lower	49.7	middle	24	2.72	0.84
C1	2983	Lower	64.2	Steep	25	2.68	0.82
C1	2903	Lower	61.3	Steep	20	2.57	0.84
C1	2909	Lower	45.9	middle	20	2.56	0.84
C1	2896	Lower	44.3	middle	19	2.6	0.87
C1	2869	Lower	10.3	gentle	23	2.61	0.82
C1	2880	Lower	54.5	middle	20	2.43	0.80
C1	2924	Lower	21.1	gentle	13	1.73	0.66
C1	2918	Lower	37.4	middle	13	2.35	0.89
C1	2926	Lower	50.6	middle	21	2.73	0.88
C1	2949	Lower	42.5	middle	18	2.52	0.86
C1	2937	Lower	44.8	middle	19	2.45	0.82
C1	2829	Lower	66.7	Steep	20	2.49	0.82
C1	2786	Lower	64.7	Steep	17	2.68	0.92
C1	2802	Lower	50	middle	21	2.62	0.85
C1	2796	Lower	40.7	middle	16	2.31	0.81
C1	2816	Lower	49.7	middle	20	2.56	0.84
C1	2320	Lower	18.9	gentle	19	2.63	0.88
C1	2791	Lower	41.2	middle	10	1.88	0.79
C1	2784	Lower	31.5	middle	22	2.78	0.88
C2	2940	Lower	55	middle	7	1.9	0.92
C2	2955	Lower	85	Steep	15	2.27	0.82
C2	2907	Lower	47	middle	20	1.95	0.64
C2	2895	Lower	15	gentle	19	2.74	0.91
C2	2935	Lower	64	Steep	14	2.18	0.81
C2	3007	Lower	73	Steep	11	2.17	0.88
C2	3002	Lower	65	Steep	17	2.3	0.80
C3	2952	Lower	59.8	middle	11	1.64	0.66
C3	2999	Lower	45	middle	20	1.99	0.66
C3	3334	Higher	63.8	Steep	19	2.45	0.82
C3	3030	Lower	81.6	Steep	15	2.48	0.90
C3	2882	Lower	71.3	Steep	22	2.45	0.78
C3	2945	Lower	52.7	middle	17	2.18	0.75
C3	2947	Lower	68.6	Steep	18	2.15	0.73
C3	2965	Lower	43.8	middle	18	2.5	0.85
C3	2989	Lower	69.3	Steep	16	2.33	0.82
C3	2981	Lower	68.3	Steep	22	2.51	0.80
C3	2994	Lower	78.1	Steep	22	2.63	0.84
C3	3010	Lower	56.6	middle	20	2.27	0.74
C3	3007	Lower	65.3	Steep	18	2.48	0.84
C3	3067	Lower	62.7	Steep	20	2.5	0.82
C3	3067	Lower	64.6	Steep	22	2.1	0.67
C3	3091	Lower	43.2	middle	17	2.32	0.80
C3	3085	Lower	68.8	Steep	18	2.43	0.82
C3	3102	Medium	75.7	Steep	15	2.24	0.81
C3	3082	Lower	69.3	Steep	15	2.47	0.89
C3	3061	Lower	62.5	Steep	11	2.06	0.83
C3	3096	Lower	74.6	Steep	15	2.4	0.86
C3	3098	Lower	93.3	Steep	25	2.47	0.76
C3	3103	Medium	70.9	Steep	24	2.64	0.82
C3	3161	Medium	76.4	Steep	19	2.28	0.76
C3	3145	Medium	77.7	Steep	29	2.9	0.85
C3	3063	Lower	75	Steep	23	2.56	0.80
C3	2990	Lower	57.8	middle	18	2.43	0.82
C4	3040	Lower	82.3	Steep	8	1.95	0.89
C4	3166	Medium	85	Steep	18	2.38	0.81
C4	3271	Medium	75	Steep	13	2.19	0.83
C4	3369	Higher	71.2	Steep	8	1.9	0.87
C4	3365	Higher	73	Steep	11	1.95	0.79
C4	3421	Higher	99.3	Steep	17	2.51	0.87
C4	3288	Medium	74.8	Steep	13	2.12	0.80
C4	3257	Medium	73.7	Steep	11	2.03	0.82
C4	3229	Medium	74.9	Steep	13	2.03	0.77
C4	3217	Medium	72.7	Steep	10	2.05	0.86
C4	3184	Medium	60.3	Steep	11	1.54	0.62
C4	3158	Medium	76.3	Steep	15	2.25	0.81
C4	3093	Lower	81.3	Steep	18	2.31	0.78
C4	3090	Lower	45.3	middle	20	2.28	0.75
C4	3680	Higher	67.7	Steep	9	1.82	0.79
C4	3717	Higher	86.7	Steep	10	1.78	0.74
C4	3666	Higher	51	middle	11	1.72	0.69
C4	3638	Higher	68.3	Steep	4	0.99	0.63
C4	3629	Higher	72.2	Steep	5	1.5	0.84
C4	3598	Higher	66.1	Steep	8	1.7	0.78
C4	3593	Higher	41.1	middle	5	1.38	0.78
C4	3546	Higher	81.1	Steep	10	1.89	0.79
C4	3529	Higher	64	Steep	10	1.84	0.77
C4	3530	Higher	72.9	Steep	8	2.06	0.94
C5	2892	Lower	72	Steep	18	2.24	0.76
C5	2906	Lower	74	Steep	14	1.94	0.72
C5	2968	Lower	82	Steep	11	1.38	0.56
C5	2985	Lower	58	middle	24	2.37	0.74
C5	3005	Lower	56	middle	25	2.54	0.78
C5	3065	Lower	53	middle	21	2.48	0.80
C5	3016	Lower	65	Steep	26	2.53	0.77
C5	3004	Lower	35	middle	28	2.65	0.79
C5	3004	Lower	35	middle	18	2.18	0.74
C5	3023	Lower	57	middle	24	2.27	0.71
C5	3002	Lower	72	Steep	20	2.43	0.80
C5	3146	Medium	73	Steep	23	2.22	0.70
C5	3136	Medium	83	Steep	14	2.24	0.83
C5	3119	Medium	78	Steep	22	2.07	0.66
C5	3104	Medium	78	Steep	22	2.54	0.81
C5	3064	Lower	65	Steep	22	2.51	0.80
C5	3074	Lower	35	middle	24	2.69	0.84
C5	3058	Lower	86.6	Steep	23	2.46	0.77
C5	3065	Lower	46.4	middle	26	2.55	0.77
C5	3050	Lower	73.2	Steep	27	2.84	0.85
C5	3163	Medium	84.4	Steep	27	2.7	0.81
C5	3143	Medium	63.3	Steep	23	2.56	0.81
C5	3075	Lower	93.5	Steep	22	2.67	0.85
C5	3083	Lower	62.8	Steep	29	2.82	0.83
C5	3056	Lower	58	middle	16	2.04	0.72
C5	3211	Medium	65	Steep	19	2.4	0.80
C5	3204	Medium	85	Steep	21	2.31	0.75
C5	3205	Medium	79	Steep	14	1.8	0.67
C5	3247	Medium	82	Steep	19	2.23	0.74
C5	3213	Medium	86	Steep	16	2.24	0.79
C5	3224	Medium	79	Steep	9	1.72	0.75
C5	3232	Medium	63	Steep	24	2.61	0.81
C5	3223	Medium	80.5	Steep	19	2.23	0.75
C5	3254	Medium	82.9	Steep	19	2.16	0.72
C5	3250	Medium	74.7	Steep	22	2.38	0.76
C5	3238	Medium	42	middle	14	1.91	0.71
C5	3037	Lower	75.8	Steep	13	1.41	0.54
C5	2950	Lower	70	Steep	19	2.38	0.80
C5	3542	Higher	61.4	Steep	13	2.05	0.78
