# Supplementary material for: Altitudinal Variation in Woody Species Diversity, Regeneration, and Soil Seed Bank Composition in Bela Mountain Forest, Northern Ethiopia
Source: Ecol Evol. 2026 Jul 23;16(7):e74102. doi: 10.1002/ece3.74102 (PMC13395255; doi:10.1002/ece3.74102)
Supplement: Supplementary file 1 — Data S1: ece374102‐sup‐0001‐Supinfo.zip. [file ECE3-16-e74102-s001.zip › bela_regeneration_data1.csv]

Plot_code	Altitude	Local_name	Regeneration_status	Abundance	Density	DBH	Height
T1P5	2907	Acacia_saligna	seedling	1	25	0.6	0.6
Z2P11	2829	Agam	matured	5	125	5.2	3.5
Z2P12	2786	Agam	matured	18	450	16.1	7.9
Z2P13	2802	Agam	matured	20	500	7.6	3.2
Z2P14	2796	Agam	matured	12	300	4.2	3
Z2P15	2816	Agam	matured	3	75	4.1	2
Z2P16	2820	Agam	matured	26	650	3.2	2.1
Z2P18	2784	Agam	matured	15	375	4.6	2.6
Z2P2	2909	Agam	matured	3	75	6	3
T2P4	2999	Anfar	matured	2	50	4.5	2.6
T2P5	3065	Anfar	matured	2	50	6.7	2.5
T5P13	3037	Anfar	matured	2	50	9.5	3.8
Z1P9	3098	Anfar	seedling	1	25	1.6	0.8
T1P6	2895	Askuar	matured	2	50	11	8.5
T1P7	2906	Askuar	matured	11	275	6.7	4.4
T2P10	3002	Askuar	matured	5	125	12.8	11.5
T2P3	3005	Askuar	matured	3	75	7.5	6.5
T2P5	3065	Askuar	matured	1	25	11	3
T2P6	3016	Askuar	matured	2	50	16	10
T2P7	3004	Askuar	matured	5	125	10.4	7
T5P10	3093	Askuar	matured	1	25	7	4
T5P15	2950	Askuar	matured	1	25	11	7
Z1P18	2973	Askuar	matured	5	125	10.7	6.4
Z1P9	3098	Askuar	matured	1	25	10	7
Z2P4	2869	Askuar	matured	1	25	12	4
Z2P5	2880	Askuar	matured	1	25	10	5
Z2P6	2924	Askuar	matured	13	325	24	13
T5P10	3093	Askuar	seedling	1	25	1.4	1.2
Z2P6	2924	Askuar	seedling	1	25	0.7	0.3
T3P2	3136	Askuar	matured	4	100	9.5	5.9
T3P3	3119	Askuar	matured	1	25	3.5	2.4
T3P4	3104	Askuar	matured	1	25	4.5	7
T4P4	3247	Askuar	matured	1	25	12	6
Z1P10	3103	Askuar	matured	1	25	8	5
T1P1	2952	Asta	matured	3	75	4	2.1
T1P1	2952	Asta	matured	4	100	6.6	2.3
T1P4	2892	Asta	matured	6	150	3.8	2.5
T1P4	2892	Asta	matured	5	125	12.7	4.7
T1P4	2892	Asta	matured	6	150	7.2	2.6
T1P6	2895	Asta	matured	4	100	20.3	9.8
T1P7	2906	Asta	matured	7	175	7	6.6
T2P10	3002	Asta	matured	21	525	15.5	8.3
T2P2	2985	Asta	matured	2	50	3.2	2.5
T2P2	2985	Asta	matured	12	300	10.7	3.3
T2P3	3005	Asta	matured	16	400	12.3	4.6
T2P4	2999	Asta	matured	38	950	10.3	4.4
T2P5	3065	Asta	matured	45	1125	8.8	3.7
T2P6	3016	Asta	matured	37	925	11.3	7.5
T2P7	3004	Asta	matured	45	1125	10.8	8.2
T2P8	3004	Asta	matured	49	1225	8.8	5.3
T2P9	3023	Asta	matured	4	100	12	7
T3P12	3075	Asta	matured	48	1200	9.2	6.1
T3P13	3083	Asta	matured	13	325	9.2	19.5
T3P15	3040	Asta	matured	56	1400	17.1	6
T3P5	3064	Asta	matured	6	150	3.2	2
T3P5	3064	Asta	matured	106	2650	10.6	5.6
T3P6	3074	Asta	matured	1	25	11	6
T3P7	3058	Asta	matured	74	1850	11.1	6.9
T3P8	3065	Asta	matured	57	1425	12.2	8.7
T3P9	3050	Asta	matured	3	75	13.3	8.7
T5P10	3093	Asta	matured	62	1550	13.3	6
T5P12	3090	Asta	matured	57	1425	12.6	8.8
T5P14	3030	Asta	matured	22	550	12.8	6.3
T5P15	2950	Asta	matured	10	250	4.9	2.7
T5P15	2950	Asta	matured	27	675	10.3	5.8
Z1P14	3063	Asta	matured	37	925	9.9	4.3
Z1P17	2990	Asta	matured	35	875	8.9	5.2
Z1P4	3082	Asta	matured	34	850	8.6	3.1
Z1P5	3061	Asta	matured	28	700	7.7	3.9
Z1P6	3096	Asta	matured	16	400	10.3	3.6
Z1P7	3097	Asta	matured	1	25	15	8
Z1P8	3094	Asta	matured	2	50	12	4.8
Z2P16	2820	Asta	matured	1	25	10	4
T1P1	2952	Asta	sapling	2	50	1.6	3
T1P1	2952	Asta	seedling	4	100	1	1.2
T1P2	2940	Asta	seedling	3	75	1.1	1.7
T2P4	2999	Asta	seedling	107.5	2687.5	0.9	0.7
T2P7	3004	Asta	seedling	9	225	0.5	0.8
T2P9	3023	Asta	seedling	1	25	0.9	0.6
T3P15	3040	Asta	seedling	3	75	1	0.6
T3P5	3064	Asta	seedling	6	150	1.3	1
T3P7	3058	Asta	seedling	26	650	1	0.6
T3P9	3050	Asta	seedling	10	250	0.8	0.8
Z1P14	3063	Asta	seedling	15	375	0.4	0.2
Z1P5	3061	Asta	seedling	4	100	0.9	0.6
Z1P6	3096	Asta	seedling	19	475	0.7	0.5
T3P1	3146	Asta	matured	22	550	3.4	2.5
T3P1	3146	Asta	matured	113	2825	10	5.4
T3P10	3163	Asta	matured	57	1425	9.9	15.7
T3P10	3163	Asta	matured	3	75	6.5	3
T3P10	3163	Asta	matured	63	1575	10.3	5.9
T3P2	3136	Asta	matured	11	275	4.2	3.1
T3P2	3136	Asta	matured	87	2175	14.2	11.2
T3P3	3119	Asta	matured	134	3350	10.7	6
T3P4	3104	Asta	matured	105	2625	9.9	5.6
T4P1	3211	Asta	matured	8	200	5.7	2
T4P1	3211	Asta	matured	8	200	12	3.9
T4P10	3254	Asta	matured	12	300	2.8	2
T4P10	3254	Asta	matured	136	3400	9	5.2
T4P11	3250	Asta	matured	12	300	5.6	3
T4P11	3250	Asta	matured	64	1600	13	7.1
T4P13	3271	Asta	matured	9	225	4.3	2.8
T4P13	3271	Asta	matured	85	2125	9.3	6.3
T4P14	3238	Asta	matured	13	325	12.4	4.4
T4P2	3204	Asta	matured	8	200	4.8	3.1
T4P2	3204	Asta	matured	73	1825	6.2	4.4
T4P3	3205	Asta	matured	2	50	4.8	3
T4P3	3205	Asta	matured	105	2625	8.1	6.7
T4P4	3247	Asta	matured	113	2825	9	6.9
T4P5	3213	Asta	matured	8	200	4.6	2.7
T4P5	3213	Asta	matured	92	2300	8.8	3.7
T4P6	3224	Asta	matured	67	1675	8.3	4.3
T4P7	3166	Asta	matured	22	550	4.1	3
T4P7	3166	Asta	matured	56	1400	9	5.2
T4P8	3232	Asta	matured	18	450	4.6	2
T4P8	3232	Asta	matured	49	1225	10.6	6.9
T4P9	3223	Asta	matured	19	475	8.8	4
T4P9	3223	Asta	matured	126	3150	13.3	6.9
T4P9	3223	Asta	matured	42	1050	7.3	5.4
T5P4	3288	Asta	matured	49	1225	9.9	7
T5P5	3257	Asta	matured	34	850	12.5	7.6
T5P6	3229	Asta	matured	43	1075	8.1	6.2
T5P7	3217	Asta	matured	38	950	8.1	5.9
T5P8	3184	Asta	matured	58	1450	11.1	6.2
T5P9	3158	Asta	matured	49	1225	8.2	5.3
Z1P10	3103	Asta	matured	57	1425	10.8	7.7
Z1P10	3103	Asta	matured	49	1225	9.8	6.4
Z1P12	3161	Asta	matured	68	1700	8.8	4.9
Z1P13	3145	Asta	matured	16	400	6.3	3.4
Z1P3	3102	Asta	matured	63	1575	9.4	6.4
T3P1	3146	Asta	sapling	8	200	1.4	1.1
T3P10	3163	Asta	sapling	2	50	1.4	1.3
T4P10	3254	Asta	sapling	3	75	1.3	1
T4P14	3238	Asta	sapling	1	25	2	1.3
T4P2	3204	Asta	sapling	3	75	1.4	1.3
T4P6	3224	Asta	sapling	4	100	1.5	0.8
T4P7	3166	Asta	sapling	16	400	1.1	0.9
Z1P10	3103	Asta	sapling	8	200	1.2	1.5
T3P1	3146	Asta	seedling	11	275	1.1	0.7
T3P10	3163	Asta	seedling	12	300	0.9	0.8
T3P2	3136	Asta	seedling	5	125	0.8	0.8
T3P4	3104	Asta	seedling	12	300	0.8	0.6
T4P10	3254	Asta	seedling	5	125	1.2	0.8
T4P2	3204	Asta	seedling	3	75	0.4	0.3
T4P3	3205	Asta	seedling	10	250	0.4	0.3
T4P4	3247	Asta	seedling	18	450	1.1	0.7
T4P5	3213	Asta	seedling	17	425	0.9	0.3
T4P6	3224	Asta	seedling	5	125	0.3	0.1
T4P8	3232	Asta	seedling	8	200	1.2	1.4
T5P6	3229	Asta	seedling	3	75	0.6	0.9
T5P8	3184	Asta	seedling	2	50	1.1	0.8
Z1P10	3103	Asta	seedling	8	200	0.7	0.5
Z1P13	3145	Asta	seedling	3	75	0.8	0.6
Z1P3	3102	Asta	seedling	3	75	0.9	0.6
T4P12	3334	Asta	matured	15	375	4.2	2.3
T4P12	3334	Asta	matured	38	950	9.4	5.4
T5P2	3365	Asta	matured	87	2175	10.9	7.2
T5P3	3421	Asta	matured	27	675	10.4	11.4
T6P1	3680	Asta	matured	18	450	5.8	2.3
T6P1	3680	Asta	matured	26	650	10.4	5.3
T6P10	3529	Asta	matured	2	50	9	6.5
T6P11	3530	Asta	matured	24	600	7	3.7
T6P2	3717	Asta	matured	16	400	3.7	2.1
T6P2	3717	Asta	matured	10	250	9	4
T6P3	3666	Asta	matured	40	1000	6.5	3.5
T6P3	3666	Asta	matured	42	1050	9.1	4
T6P4	3638	Asta	matured	16	400	7.2	4.9
T6P6	3598	Asta	matured	17	425	8.5	4.1
T6P7	3593	Asta	matured	20	500	8.1	3.6
T6P8	3542	Asta	matured	13	325	8.4	3.8
T6P9	3546	Asta	matured	4	100	7.8	5.1
T5P3	3421	Asta	seedling	3	75	0.9	0.8
T6P10	3529	Asta	matured	28	700	1.1	0.8
T6P11	3530	Asta	matured	15	375	0.5	0.4
T6P4	3638	Asta	matured	29	725	1.1	1.4
T6P5	3629	Asta	matured	29	725	0.9	1.1
T6P6	3598	Asta	sapling	15	375	1.7	1.1
T6P7	3593	Asta	matured	14	350	0.9	0.5
T6P8	3542	Asta	sapling	4	100	0.8	1.1
T6P9	3546	Asta	matured	43	1075	0.5	0.3
Z2P18	2784	Azamr	matured	1	25	3.2	1.5
Z2P6	2924	Azamr	matured	3	75	6.7	3.1
T1P5	2907	Dabo_talo	matured	1	25	4.5	2.4
T1P8	2935	Dabo_talo	matured	9	225	7.6	4.4
T2P1	3002	Dabo_talo	matured	2	50	4.2	2.2
T2P10	3002	Dabo_talo	matured	1	25	3.2	2.5
T2P2	2985	Dabo_talo	matured	2	50	7	3
T2P9	3023	Dabo_talo	matured	2	50	11	7.5
T3P13	3083	Dabo_talo	matured	2	50	4.5	3
T3P14	3056	Dabo_talo	matured	7	175	11.4	8.3
T3P5	3064	Dabo_talo	matured	1	25	3.6	2.5
Z1P15	3046	Dabo_talo	matured	1	25	4.4	2.1
Z1P16	3010	Dabo_talo	matured	7	175	11.9	7.6
Z1P18	2973	Dabo_talo	matured	6	150	10.2	5.8
Z1P2	3085	Dabo_talo	matured	1	25	4.9	2.7
Z1P7	3097	Dabo_talo	matured	6	150	5.8	3.2
T1P5	2907	Dabo_talo	sapling	1	25	1.4	1.5
T1P5	2907	Dabo_talo	seedling	2	50	0.5	0.9
T2P6	3016	Dabo_talo	seedling	1	25	1.1	1.2
Z1P7	3097	Dabo_talo	seedling	2	50	1.1	1
T3P1	3146	Dabo_talo	matured	1	25	3.3	2.1
T4P8	3232	Dabo_talo	matured	1	25	3.4	2
T4P8	3232	Dabo_talo	matured	1	25	5	3
T1P2	2940	Kitikita	matured	18	450	3	3
T1P3	2955	Kitikita	matured	16	400	2.5	3
T1P8	2935	Kitikita	matured	12	300	3	2.4
T2P1	3002	Kitikita	matured	9	225	5.6	2
T2P2	2985	Kitikita	matured	3	75	3.6	2
T2P4	2999	Kitikita	matured	3	75	6.7	2.8
T2P5	3065	Kitikita	matured	3	75	5.4	2.3
T2P9	3023	Kitikita	matured	14	350	5.3	3.1
T2P9	3023	Kitikita	matured	9	225	9.8	5.2
T3P13	3083	Kitikita	matured	5	125	5.8	2.5
T3P14	3056	Kitikita	matured	2	50	4.8	2.9
T3P6	3074	Kitikita	matured	7	175	4.3	2
T5P15	2950	Kitikita	matured	60	1500	6.8	2.5
Z1P1	3085	Kitikita	matured	9	225	2.7	1
Z1P14	3063	Kitikita	matured	7	175	4.5	2.1
Z1P16	3010	Kitikita	matured	12	300	3.5	2.6
Z1P18	2973	Kitikita	matured	1	25	4.3	2.4
Z1P6	3096	Kitikita	matured	2	50	5.7	3.2
Z1P7	3097	Kitikita	matured	8	200	5	3.1
Z1P8	3094	Kitikita	matured	3	75	5.2	2.5
Z1P9	3098	Kitikita	matured	2	50	4.5	2.1
Z2P1	2903	Kitikita	matured	25	625	3.2	1.9
Z2P10	2937	Kitikita	matured	13	325	6.8	3.2
Z2P11	2829	Kitikita	matured	7	175	4.7	2.4
Z2P12	2786	Kitikita	matured	3	75	4.9	2.8
Z2P13	2802	Kitikita	matured	12	300	5.2	2.1
Z2P14	2796	Kitikita	matured	25	625	3.2	1.8
Z2P15	2816	Kitikita	matured	17	425	3	1.4
Z2P16	2820	Kitikita	matured	30	750	2.9	1.5
Z2P18	2784	Kitikita	matured	17	425	3.8	2
Z2P2	2909	Kitikita	matured	5	125	3.7	2.1
Z2P3	2896	Kitikita	matured	10	250	3.1	2
Z2P4	2869	Kitikita	matured	9	225	4.9	2.6
Z2P5	2880	Kitikita	matured	14	350	4.8	2.1
Z2P7	2918	Kitikita	matured	12	300	2.3	1.3
Z2P8	2926	Kitikita	matured	28	700	6.5	3.2
Z2P9	2949	Kitikita	matured	8	200	6.8	2.6
T1P1	2952	Kitikita	sapling	2	50	1.4	2.2
T1P5	2907	Kitikita	sapling	1	25	1.5	1.9
T2P3	3005	Kitikita	sapling	4	100	1.5	1.7
T1P3	2955	Kitikita	seedling	1	25	0.3	0.4
T1P5	2907	Kitikita	seedling	1	25	0.5	0.4
T1P9	2968	Kitikita	seedling	1	25	0.5	0.3
T2P1	3002	Kitikita	seedling	3	75	0.7	1.4
T2P3	3005	Kitikita	seedling	3	75	0.5	0.5
T2P4	2999	Kitikita	seedling	7	175	0.6	0.6
T2P5	3065	Kitikita	seedling	2	50	0.4	0.9
T2P9	3023	Kitikita	seedling	4	100	0.7	0.6
T3P13	3083	Kitikita	seedling	7	175	0.5	0.5
T3P14	3056	Kitikita	seedling	2	50	0.9	0.5
T3P6	3074	Kitikita	seedling	43	1075	0.7	0.4
Z1P14	3063	Kitikita	seedling	8	200	0.4	0.3
Z1P17	2990	Kitikita	seedling	3	75	0.4	0.3
Z1P6	3096	Kitikita	seedling	10	250	0.9	1.7
Z1P7	3097	Kitikita	seedling	32	800	0.8	0.6
Z1P9	3098	Kitikita	seedling	1	25	0.6	0.5
Z2P1	2903	Kitikita	seedling	12	300	0.5	0.4
Z2P10	2937	Kitikita	seedling	12	300	0.9	0.6
Z2P11	2829	Kitikita	seedling	11	275	0.5	0.7
Z2P12	2786	Kitikita	seedling	11	275	0.6	0.4
Z2P12	2786	Kitikita	seedling	10	250	0.9	0.5
Z2P14	2796	Kitikita	seedling	16	400	1.1	0.6
Z2P15	2816	Kitikita	seedling	14	350	0.6	0.7
Z2P16	2820	Kitikita	seedling	6	150	0.4	0.2
Z2P18	2784	Kitikita	seedling	5	125	0.7	0.6
Z2P2	2909	Kitikita	seedling	8	200	0.4	0.3
Z2P3	2896	Kitikita	seedling	12	300	0.4	0.2
Z2P4	2869	Kitikita	seedling	6	150	0.5	0.7
Z2P5	2880	Kitikita	seedling	2	50	0.5	0.4
Z2P7	2918	Kitikita	seedling	4	100	0.4	0.5
Z2P8	2926	Kitikita	seedling	6	150	1.1	0.9
Z2P9	2949	Kitikita	seedling	4	100	0.6	0.5
T3P10	3163	Kitikita	matured	1	25	4.7	3
T3P10	3163	Kitikita	matured	26	650	5.9	4
T4P1	3211	Kitikita	matured	3	75	3.6	3
T4P14	3238	Kitikita	matured	4	100	4.3	2
Z1P10	3103	Kitikita	matured	1	25	5.8	3.1
Z1P13	3145	Kitikita	matured	2	50	4.7	3.2
T3P10	3163	Kitikita	seedling	2	50	0.6	0.5
T4P1	3211	Kitikita	seedling	2	50	0.9	0.5
Z1P15	3046	Kokoba	matured	1	25	3.6	2.1
Z1P15	3046	Kokoba	matured	2	50	6.5	3.3
Z1P16	3010	Kokoba	matured	1	25	9	5
T1P7	2906	Kosso	matured	1	25	17	9
T2P3	3005	Kosso	matured	1	25	21	12
T3P6	3074	Kosso	matured	2	50	10.5	2.5
T3P7	3058	Kosso	matured	8	200	23	11.4
T3P8	3065	Kosso	matured	1	25	16	11
T3P9	3050	Kosso	matured	1	25	10	8
T5P12	3090	Kosso	matured	1	25	19	10
T5P4	3288	Kosso	matured	1	25	20	11
T5P6	3229	Kosso	sapling	1	25	0.9	0.7
T5P2	3365	Kosso	matured	1	25	22	11
T5P3	3421	Kosso	matured	2	50	1.3	1.5
T5P3	3421	Kosso	matured	1	25	26	11
T1P6	2895	Lul	sapling	1	25	1.3	2.1
T1P6	2895	Lul	seedling	4.5	112.5	0.8	1.6
Z2P12	2786	Merez	seedling	2	50	0.6	0.8
T1P7	2906	Muja	matured	6	150	6.7	2.8
T2P3	3005	Muja	matured	2	50	3.7	2.5
T2P6	3016	Muja	matured	6	150	6.5	3.4
T2P7	3004	Muja	matured	1	25	4.5	2.5
T3P7	3058	Muja	matured	6	150	6.8	2.7
T3P7	3058	Muja	matured	3	75	9.7	4.3
T3P8	3065	Muja	matured	16	400	7.8	3.6
T3P8	3065	Muja	matured	13	325	9	5.3
T3P9	3050	Muja	matured	14	350	5.9	3
T3P9	3050	Muja	matured	52	1300	9.1	5.1
T5P12	3090	Muja	matured	2	50	8	6.5
T2P3	3005	Muja	sapling	3	75	1.5	2.6
T3P8	3065	Muja	seedling	91	2275	0.9	0.5
T5P12	3090	Muja	seedling	5	125	0.7	0.6
T3P2	3136	Muja	matured	12	300	4.1	2.8
T3P2	3136	Muja	matured	6	150	10.2	6.8
T3P4	3104	Muja	matured	10	250	2.5	1.9
T4P4	3247	Muja	matured	5	125	5.2	3.1
T4P5	3213	Muja	matured	4	100	4.2	2
T3P2	3136	Muja	sapling	10	250	1.5	1.4
T5P3	3421	Muja	matured	6	150	7.8	3.6
T5P3	3421	Muja	seedling	4	100	1.3	0.9
Z2P5	2880	Mushrshra	matured	1	25	5.2	2.1
T1P4	2892	Nech_bahirzaf	matured	1	25	23.4	15
T1P5	2907	Nech_bahirzaf	matured	2	50	34.5	26
T1P3	2955	Nech_girar	matured	15	375	6.5	4.6
T3P6	3074	Nech_girar	matured	3	75	9.3	3.5
Z1P15	3046	Nech_girar	matured	6	150	5.8	3.1
Z1P15	3046	Nech_girar	matured	6	150	4.6	2.2
Z1P15	3046	Nech_girar	matured	54	1350	10.6	6
Z1P16	3010	Nech_girar	matured	18	450	10.1	6.1
Z1P19	2983	Nech_girar	matured	7	175	13.3	5.7
Z2P1	2903	Nech_girar	matured	1	25	19	7
Z2P13	2802	Nech_girar	matured	3	75	12.3	4.3
Z2P14	2796	Nech_girar	matured	3	75	7.7	2.8
Z2P15	2816	Nech_girar	matured	6	150	10.8	6.3
Z2P17	2791	Nech_girar	matured	6	150	10.3	5.5
Z2P18	2784	Nech_girar	matured	1	25	10	5
Z2P2	2909	Nech_girar	matured	2	50	19.5	8
Z2P7	2918	Nech_girar	matured	17	425	12.8	4.4
Z2P8	2926	Nech_girar	matured	4	100	9.5	6.3
T1P4	2892	Shenet	matured	1	25	11.5	5.6
T1P6	2895	Shenet	matured	1	25	12	7
T1P7	2906	Shenet	matured	3	75	9.3	7.3
T2P10	3002	Shenet	matured	3	75	20	11.7
T2P3	3005	Shenet	matured	1	25	5.4	3
T2P6	3016	Shenet	matured	1	25	26	15
T2P7	3004	Shenet	matured	1	25	18	12
T3P5	3064	Shenet	matured	1	25	3.5	2.5
T3P5	3064	Shenet	matured	6	150	12.8	7.2
T3P6	3074	Shenet	matured	3	75	16.7	10
T3P8	3065	Shenet	matured	1	25	16	9
T3P5	3064	Shenet	seedling	2	50	1.2	0.7
T3P1	3146	Shenet	matured	2	50	4.2	2.8
T3P1	3146	Shenet	matured	4	100	9.8	4.8
T3P10	3163	Shenet	matured	3	75	10	6.3
T3P10	3163	Shenet	matured	1	25	10	7
T3P3	3119	Shenet	matured	1	25	12	4
T4P11	3250	Shenet	matured	2	50	29	11.5
T4P3	3205	Shenet	matured	6	150	15.3	11.8
T4P7	3166	Shenet	matured	1	25	5.3	2.4
T4P8	3232	Shenet	matured	1	25	16	7
T4P9	3223	Shenet	matured	1	25	7	6
T5P6	3229	Shenet	matured	1	25	11	7
T5P7	3217	Shenet	sapling	1	25	1.3	1.4
T3P3	3119	Shenet	seedling	6	150	0.9	0.7
T4P12	3334	Shenet	matured	9	225	12.3	6.7
T5P3	3421	Shenet	matured	1	25	5	2.5
T2P10	3002	Tikur_enchet	matured	3	75	3.5	2.8
T3P8	3065	Tikur_enchet	matured	1	25	7	3.5
T5P13	3037	Tikur_enchet	matured	8	200	11.8	5.3
Z1P2	3085	Tikur_enchet	matured	1	25	8	4
Z2P3	2896	Tikur_enchet	matured	1	25	9	4
Z2P5	2880	Tikur_enchet	matured	1	25	7	5
T2P7	3004	Tikur_enchet	sapling	1	25	2.3	2.1
T1P6	2895	Tikur_enchet	seedling	4	100	0.6	1.3
T3P8	3065	Tikur_enchet	seedling	10	250	1.2	0.6
T3P9	3050	Tikur_enchet	seedling	12	300	1.2	1
T5P10	3093	Tikur_enchet	seedling	3	75	0.4	0.3
T5P12	3090	Tikur_enchet	seedling	13	325	0.9	0.6
T5P13	3037	Tikur_enchet	seedling	8	200	1.3	1.1
Z2P11	2829	Tikur_enchet	seedling	1	25	0.3	0.4
Z2P6	2924	Tikur_enchet	seedling	1	25	0.4	0.2
T5P5	3257	Tikur_enchet	seedling	3	75	1	0.6
T5P8	3184	Tikur_enchet	seedling	3	75	0.7	0.6
Z1P10	3103	Tikur_enchet	seedling	2	50	0.7	0.4
T2P10	3002	Timbuf	matured	1	25	6	4
T3P7	3058	Timbuf	matured	5	125	5.8	2.9
T3P7	3058	Timbuf	matured	6	150	11.1	5.3
T4P3	3205	Timbuf	matured	1	25	9	7
Z1P14	3063	Todo	matured	1	25	11	4.5
Z1P2	3085	Todo	matured	1	25	3.7	1.9
Z2P13	2802	Todo	matured	2	50	3.2	1.9
T2P10	3002	Tota_kolet	matured	1	25	3.1	2.4
T2P10	3002	Tota_kolet	matured	2	50	12.5	8.5
T2P6	3016	Tota_kolet	matured	1	25	8	7
T2P7	3004	Tota_kolet	matured	16	400	5.3	3.2
T3P14	3056	Tota_kolet	matured	4	100	11.5	8.8
T3P8	3065	Tota_kolet	matured	20	500	6.3	2.8
T3P9	3050	Tota_kolet	matured	5	125	5.2	2.9
T5P10	3093	Tota_kolet	matured	1	25	9	6
T5P12	3090	Tota_kolet	matured	1	25	9	5
T2P7	3004	Tota_kolet	sapling	1	25	1.8	2.3
T3P8	3065	Tota_kolet	sapling	8	200	1.4	1
T5P4	3288	Tota_kolet	matured	1	25	2.4	3
Z1P11	3134	Tota_kolet	matured	2	50	12	7.5
T5P5	3257	Tota_kolet	sapling	1	25	1.4	1.5
T1P2	2940	Weira	matured	5	125	3.2	2.4
T1P7	2906	Weira	matured	1	25	3.2	2.5
T1P7	2906	Weira	matured	3	75	8.3	5
T1P8	2935	Weira	matured	4	100	10	5
T2P1	3002	Weira	matured	2	50	4.2	2.1
T2P10	3002	Weira	matured	3	75	6.7	6.7
T2P2	2985	Weira	matured	5	125	4.2	2.5
T2P2	2985	Weira	matured	2	50	17	7
T2P5	3065	Weira	matured	1	25	10	5
T2P6	3016	Weira	matured	3	75	12.3	6.3
T2P7	3004	Weira	matured	1	25	12	5
T2P9	3023	Weira	matured	4	100	14.8	7
T3P13	3083	Weira	matured	6	150	6	3
T3P14	3056	Weira	matured	1	25	6.7	3
T3P5	3064	Weira	matured	1	25	10	6
T3P8	3065	Weira	matured	2	50	15	9.5
T3P9	3050	Weira	matured	5	125	9.6	6
T5P10	3093	Weira	matured	2	50	8.5	5
T5P14	3030	Weira	matured	4	100	27.3	11.5
T5P14	3030	Weira	matured	5	125	14.2	7.2
T5P15	2950	Weira	matured	4	100	11.5	5.8
Z1P1	3085	Weira	matured	1	25	4.1	2.7
Z1P15	3046	Weira	matured	12	300	4.3	2.8
Z1P15	3046	Weira	matured	2	50	8	3
Z1P16	3010	Weira	matured	3	75	4.5	2.5
Z1P16	3010	Weira	matured	2	50	16.5	7.5
Z1P17	2990	Weira	matured	1	25	8.4	3.6
Z1P17	2990	Weira	matured	1	25	32	11
Z1P18	2973	Weira	matured	1	25	4.8	2.8
Z1P18	2973	Weira	matured	1	25	11	8
Z1P19	2983	Weira	matured	1	25	8.5	3.5
Z1P19	2983	Weira	matured	1	25	13	7
Z1P2	3085	Weira	matured	3	75	13.7	5
Z1P7	3097	Weira	matured	1	25	13	4.5
Z1P8	3094	Weira	matured	1	25	6.6	3.2
Z1P8	3094	Weira	matured	1	25	9	3
Z2P1	2903	Weira	matured	27	675	11.6	6.1
Z2P10	2937	Weira	matured	12	300	17.3	8
Z2P11	2829	Weira	matured	5	125	7.4	4.2
Z2P13	2802	Weira	matured	12	300	10.8	5.6
Z2P14	2796	Weira	matured	2	50	8	4
Z2P15	2816	Weira	matured	8	200	10.7	5.1
Z2P16	2820	Weira	matured	5	125	15.6	5.4
Z2P17	2791	Weira	matured	10	250	10	6.8
Z2P18	2784	Weira	matured	4	100	5.8	4.3
Z2P2	2909	Weira	matured	22	550	19.2	10.4
Z2P3	2896	Weira	matured	9	225	17.7	5.4
Z2P4	2869	Weira	matured	4	100	12.3	5
Z2P5	2880	Weira	matured	13	325	12.6	6.2
Z2P6	2924	Weira	matured	2	50	26	12.5
Z2P7	2918	Weira	matured	13	325	8.2	3.8
Z2P8	2926	Weira	matured	12	300	18.3	8.3
Z2P9	2949	Weira	matured	2	50	17.5	6.5
T1P4	2892	Weira	sapling	6	150	0.9	0.6
T1P5	2907	Weira	sapling	4	100	1.6	1.4
T1P7	2906	Weira	sapling	4	100	1.4	0.8
T3P6	3074	Weira	sapling	2	50	1.5	1
Z1P14	3063	Weira	sapling	5	125	2.1	1.3
Z1P17	2990	Weira	sapling	3	75	1.1	0.9
Z1P5	3061	Weira	sapling	3	75	1.5	1.5
Z1P7	3097	Weira	sapling	4	100	1.2	1.4
T1P1	2952	Weira	seedling	6	150	0.3	0.5
T1P2	2940	Weira	seedling	4	100	1	1.5
T1P3	2955	Weira	seedling	2	50	0.8	0.5
T1P4	2892	Weira	seedling	13	325	0.5	0.4
T1P5	2907	Weira	seedling	3	75	0.6	1
T1P6	2895	Weira	seedling	3	75	0.4	0.7
T1P7	2906	Weira	seedling	9	225	0.5	0.3
T2P10	3002	Weira	seedling	14	350	0.7	0.9
T2P10	3002	Weira	seedling	5	125	0.5	0.9
T2P2	2985	Weira	seedling	4	100	1.3	1.9
T2P3	3005	Weira	seedling	6	150	0.8	0.3
T2P4	2999	Weira	seedling	5	125	0.8	0.7
T2P7	3004	Weira	seedling	5	125	0.4	0.4
T2P8	3004	Weira	seedling	4	100	0.6	0.4
T2P9	3023	Weira	seedling	7	175	0.8	0.6
T3P13	3083	Weira	seedling	15	375	0.7	0.8
T3P5	3064	Weira	seedling	4	100	0.8	0.7
T3P8	3065	Weira	seedling	8	200	0.7	0.5
T3P9	3050	Weira	seedling	3	75	0.8	0.7
T5P10	3093	Weira	seedling	3	75	0.9	0.4
T5P12	3090	Weira	seedling	8	200	0.9	0.7
T5P14	3030	Weira	seedling	8	200	0.6	0.3
Z1P14	3063	Weira	seedling	2	50	0.9	0.6
Z1P6	3096	Weira	seedling	3	75	1.1	0.7
Z1P8	3094	Weira	seedling	3	75	1.2	0.9
Z1P9	3098	Weira	seedling	2	50	0.6	0.4
Z2P1	2903	Weira	seedling	2	50	0.7	0.3
Z2P10	2937	Weira	seedling	7	175	0.8	0.4
Z2P11	2829	Weira	seedling	2	50	1.1	0.6
Z2P12	2786	Weira	seedling	3	75	0.4	0.3
Z2P13	2802	Weira	seedling	3	75	1	0.5
Z2P14	2796	Weira	seedling	3	75	0.7	0.6
Z2P16	2820	Weira	seedling	2	50	1	0.5
Z2P17	2791	Weira	seedling	2	50	1.2	0.7
Z2P18	2784	Weira	seedling	3	75	1	0.5
Z2P2	2909	Weira	seedling	2	50	0.6	0.3
Z2P4	2869	Weira	seedling	8	200	0.5	0.6
Z2P6	2924	Weira	seedling	7	175	0.5	0.6
Z2P7	2918	Weira	seedling	4	100	0.5	0.6
Z2P8	2926	Weira	seedling	3	75	0.3	0.5
Z2P9	2949	Weira	seedling	2	50	0.6	0.5
T3P10	3163	Weira	matured	2	50	6	3.5
T3P2	3136	Weira	matured	1	25	12	7
T3P4	3104	Weira	matured	2	50	3	4.5
T4P10	3254	Weira	matured	1	25	8	4
T4P11	3250	Weira	matured	2	50	12	7
T4P13	3271	Weira	matured	1	25	6	4
T4P5	3213	Weira	matured	1	25	5	4
T4P8	3232	Weira	matured	2	50	5.5	4.5
T4P9	3223	Weira	matured	6	150	6.5	4
Z1P10	3103	Weira	matured	7	175	9.8	5.7
Z1P11	3134	Weira	matured	2	50	13	7.5
Z1P13	3145	Weira	matured	4	100	9.6	4.6
T3P3	3119	Weira	sapling	1	25	1.9	1.3
Z1P10	3103	Weira	sapling	3	75	1.2	1.7
T3P2	3136	Weira	seedling	18	450	0.7	0.6
T3P3	3119	Weira	seedling	7	175	0.8	0.6
T3P4	3104	Weira	seedling	15	375	0.6	0.4
T4P2	3204	Weira	seedling	2	50	0.1	0.1
T4P9	3223	Weira	seedling	10	250	0.7	1.1
T5P6	3229	Weira	seedling	3	75	0.5	0.9
T5P8	3184	Weira	seedling	1	25	0.7	0.4
Z1P10	3103	Weira	seedling	3	75	0.5	0.6
Z1P13	3145	Weira	seedling	3	75	0.5	0.4
Z1P3	3102	Weira	seedling	17	425	0.9	0.6
T4P12	3334	Weira	matured	3	75	9.7	6.3
T5P3	3421	Weira	seedling	2	50	1.2	0.8
T1P7	2906	Yedega_talo	matured	2	50	8.5	6
T3P14	3056	Yedega_talo	matured	2	50	4.7	2.8
T3P14	3056	Yedega_talo	matured	2	50	9.5	7
Z1P14	3063	Yedega_talo	matured	2	50	7	3.3
Z1P18	2973	Yedega_talo	matured	1	25	5.3	3
Z1P19	2983	Yedega_talo	matured	3	75	5.8	3.2
Z1P2	3085	Yedega_talo	matured	2	50	10.5	4.5
Z2P1	2903	Yedega_talo	matured	3	75	8.3	4
Z2P13	2802	Yedega_talo	matured	8	200	11.1	5.5
Z2P14	2796	Yedega_talo	matured	2	50	9	4
Z2P16	2820	Yedega_talo	matured	2	50	10	5.5
Z2P17	2791	Yedega_talo	matured	5	125	14.4	9.2
Z2P18	2784	Yedega_talo	matured	8	200	9	5.3
Z2P2	2909	Yedega_talo	matured	9	225	13	5.7
Z2P3	2896	Yedega_talo	matured	3	75	10.3	5
Z2P4	2869	Yedega_talo	matured	6	150	14.7	6
Z2P7	2918	Yedega_talo	matured	3	75	11	4.2
Z2P8	2926	Yedega_talo	matured	2	50	12	6.5
Z2P1	2903	Yedega_talo	seedling	1	25	0.5	0.5
Z2P11	2829	Yedega_talo	seedling	1	25	0.6	0.5
Z2P12	2786	Yedega_talo	seedling	2	50	1.1	0.6
Z2P14	2796	Yedega_talo	seedling	1	25	0.7	0.3
Z2P16	2820	Yedega_talo	seedling	3	75	0.5	0.4
Z2P3	2896	Yedega_talo	seedling	2	50	0.4	0.7
Z2P4	2869	Yedega_talo	seedling	7	175	0.5	0.3
Z2P7	2918	Yedega_talo	seedling	3	75	0.5	0.7
Z2P9	2949	Yedega_talo	seedling	1	25	0.5	0.6
Z1P3	3102	Yedega_talo	seedling	1	25	1.1	0.8
T1P1	2952	yeferengi_tid	matured	32	800	8.2	4
T1P2	2940	yeferengi_tid	matured	13	325	13.4	6.9
T1P3	2955	yeferengi_tid	matured	4	100	20.3	13.3
T1P4	2892	yeferengi_tid	matured	1	25	5.1	4
T1P5	2907	yeferengi_tid	matured	4	100	27.3	16.3
T2P3	3005	yeferengi_tid	matured	2	50	2	1.5
T2P4	2999	yeferengi_tid	matured	48	1200	16.6	13.1
T3P6	3074	yeferengi_tid	matured	3	75	26.7	18.7
Z1P1	3085	yeferengi_tid	matured	13	325	11.1	4.3
Z1P19	2983	yeferengi_tid	matured	1	25	8	4.5
T1P1	2952	yeferengi_tid	sapling	1	25	1.8	2
T1P3	2955	yeferengi_tid	sapling	1	25	1.5	1.3
T1P1	2952	yeferengi_tid	seedling	60	1500	0.2	0.3
T1P2	2940	yeferengi_tid	seedling	1	25	1.2	0.7
T1P3	2955	yeferengi_tid	seedling	6	150	0.8	1.2
T2P4	2999	yeferengi_tid	seedling	155	3875	0.2	0.5
T3P6	3074	yeferengi_tid	seedling	1	25	0.7	0.4
T4P1	3211	yeferengi_tid	matured	1	25	10	5
T3P5	3064	yehabesha_tid	matured	1	25	7	7
Z1P18	2973	yehabesha_tid	matured	2	50	5.8	3.7
Z1P18	2973	yehabesha_tid	matured	1	25	6.8	3.4
Z1P18	2973	yehabesha_tid	matured	5	125	20.4	10.2
Z1P19	2983	yehabesha_tid	matured	35	875	16.3	10
Z1P4	3082	yehabesha_tid	matured	1	25	7	3
Z1P6	3096	yehabesha_tid	matured	4	100	11.3	4.1
Z1P7	3097	yehabesha_tid	matured	1	25	20	4
Z1P8	3094	yehabesha_tid	matured	1	25	7.8	3.2
Z1P8	3094	yehabesha_tid	matured	1	25	9	4
Z2P1	2903	yehabesha_tid	matured	1	25	7	4
Z2P10	2937	yehabesha_tid	matured	7	175	15.1	8.6
Z2P11	2829	yehabesha_tid	matured	32	800	12.9	5.6
Z2P13	2802	yehabesha_tid	matured	2	50	11	4.5
Z2P14	2796	yehabesha_tid	matured	1	25	8	4
Z2P15	2816	yehabesha_tid	matured	4	100	9.3	4
Z2P16	2820	yehabesha_tid	matured	5	125	9.4	4.8
Z2P2	2909	yehabesha_tid	matured	1	25	9	6
Z2P3	2896	yehabesha_tid	matured	4	100	10	4.4
Z2P4	2869	yehabesha_tid	matured	1	25	20	7
Z2P5	2880	yehabesha_tid	matured	2	50	8	5.5
Z2P7	2918	yehabesha_tid	matured	4	100	10.3	3.3
Z2P9	2949	yehabesha_tid	matured	13	325	17.7	8.6
Z1P6	3096	yehabesha_tid	sapling	1	25	1.3	1.2
T1P1	2952	yehabesha_tid	seedling	1	25	0.6	1.1
Z1P9	3098	yehabesha_tid	seedling	1	25	0.5	0.3
Z2P10	2937	yehabesha_tid	seedling	3	75	0.6	0.7
Z2P11	2829	yehabesha_tid	seedling	1	25	1	0.5
Z2P14	2796	yehabesha_tid	seedling	2	50	0.6	0.4
Z2P15	2816	yehabesha_tid	seedling	2	50	1	0.5
Z2P2	2909	yehabesha_tid	seedling	2	50	0.7	0.5
Z2P3	2896	yehabesha_tid	seedling	2	50	0.6	0.5
Z2P5	2880	yehabesha_tid	seedling	1	25	0.6	0.8
Z2P7	2918	yehabesha_tid	seedling	2	50	0.4	0.6
Z2P8	2926	yehabesha_tid	seedling	3	75	0.7	0.9
Z2P9	2949	yehabesha_tid	seedling	4	100	0.7	1.1
T3P10	3163	yehabesha_tid	matured	1	25	13	8
T4P14	3238	yehabesha_tid	matured	1	25	21	7
T4P3	3205	yehabesha_tid	matured	1	25	17	15
T4P8	3232	yehabesha_tid	matured	1	25	22	16
T4P9	3223	yehabesha_tid	matured	2	50	21	17.5
T3P1	3146	yehabesha_tid	sapling	1	25	2.2	2
Z1P10	3103	yehabesha_tid	seedling	1	25	0.5	0.7
T5P3	3421	yehabesha_tid	seedling	1	25	1.2	1.5
