# Supplementary material for: Altitudinal Variation in Woody Species Diversity, Regeneration, and Soil Seed Bank Composition in Bela Mountain Forest, Northern Ethiopia
Source: Ecol Evol. 2026 Jul 23;16(7):e74102. doi: 10.1002/ece3.74102 (PMC13395255; doi:10.1002/ece3.74102)
Supplement: Supplementary file 1 — Data S1: ece374102‐sup‐0001‐Supinfo.zip. [file ECE3-16-e74102-s001.zip › bela_regeneration_data2.csv]

Plot_code	Altitude	Altitudinal_class	Seedling	Sapling	Matured	Total_density
T1P1	2952	Lower	275	125	875	1275
T1P2	2940	Lower	200	0	900	1100
T1P3	2955	Lower	225	25	875	1125
T1P4	2892	Lower	475	275	225	975
T1P5	2907	Lower	175	150	175	500
T1P6	2895	Lower	213	25	175	413
T1P7	2906	Lower	125	100	775	1000
T1P8	2935	Lower	0	0	625	625
T2P1	3002	Lower	75	0	325	400
T2P2	2985	Lower	100	100	550	750
T2P3	3005	Lower	225	175	1700	2100
T2P4	2999	Lower	300	0	2275	2575
T2P5	3065	Lower	50	0	2500	2550
T2P6	3016	Lower	25	0	1250	1275
T2P7	3004	Lower	50	75	1700	1825
T2P8	3004	Lower	100	0	1225	1325
T2P9	3023	Lower	25	0	150	175
T2P10	3002	Lower	350	150	975	1475
T3P1	3146	Medium	275	275	2950	3500
T3P2	3136	Medium	825	225	2600	3650
T3P3	3119	Medium	325	25	3400	3750
T3P4	3104	Medium	625	0	2950	3575
T3P5	3064	Lower	300	175	2850	3325
T3P6	3074	Lower	1100	50	475	1625
T3P7	3058	Lower	650	125	2350	3125
T3P8	3065	Lower	450	200	2375	3025
T3P9	3050	Lower	625	350	1650	2625
T3P10	3163	Medium	350	100	2375	2825
T3P12	3075	Lower	0	0	1200	1200
T3P13	3083	Lower	550	0	650	1200
T3P14	3056	Lower	50	0	400	450
T3P15	3040	Lower	75	0	1400	1475
T4P1	3211	Medium	50	0	300	350
T4P2	3204	Medium	125	275	1825	2225
T4P3	3205	Medium	250	50	2825	3125
T4P4	3247	Medium	450	0	2975	3425
T4P5	3213	Medium	425	200	2425	3050
T4P6	3224	Medium	125	100	1675	1900
T4P7	3166	Medium	0	550	3075	3625
T4P8	3232	Medium	200	450	1350	2000
T4P9	3223	Medium	250	475	3375	4100
T4P10	3254	Medium	125	75	3425	3625
T4P11	3250	Medium	0	300	1700	2000
T4P12	3334	Higher	0	375	1250	1625
T4P13	3271	Medium	0	225	2150	2375
T4P14	3238	Medium	0	25	450	475
T5P2	3365	Higher	0	0	2200	2200
T5P3	3422	Higher	150	25	900	1075
T5P4	3288	Medium	0	0	1275	1275
T5P5	3257	Medium	75	25	850	950
T5P6	3229	Medium	150	25	1100	1275
T5P7	3217	Medium	0	25	950	975
T5P8	3184	Medium	150	0	1450	1600
T5P9	3158	Medium	0	0	1225	1225
T5P10	3093	Lower	175	0	1650	1825
T5P12	3090	Lower	650	0	1525	2175
T5P13	3037	Lower	200	0	250	450
T5P14	3030	Lower	200	100	250	550
T5P15	2950	Lower	0	250	2300	2550
T6P1	3680	Higher	0	450	650	1100
T6P2	3717	Higher	0	250	400	650
T6P3	3666	Higher	0	0	1000	1000
T6P4	3638	Higher	0	0	400	400
T6P5	3629	Higher	0	375	725	1100
T6P7	3593	Higher	0	350	500	850
T6P8	3542	Higher	0	100	325	425
T6P9	3546	Higher	0	0	100	100
T6P10	3529	Higher	0	50	700	750
T6P11	3530	Higher	0	0	600	600
Z1p1	3085	Lower	0	0	575	575
Z1p2	3085	Lower	0	0	200	200
Z1p3	3102	Medium	525	0	1575	2100
Z1p4	3082	Lower	0	0	875	875
Z1p5	3061	Lower	100	75	700	875
Z1p6	3096	Lower	800	25	550	1375
Z1p7	3097	Lower	850	100	425	1375
Z1p8	3094	Lower	75	0	175	250
Z1p9	3098	Lower	50	0	75	125
Z1p10	3103	Medium	325	0	1650	1975
Z1p11	3134	Medium	0	0	100	100
Z1p12	3161	Medium	0	0	1700	1700
Z1p13	3145	Medium	150	0	550	700
Z1p14	3063	Lower	575	125	1175	1875
Z1p15	3046	Lower	0	225	1725	1950
Z1p16	3010	Lower	0	50	850	900
Z1p17	2990	Lower	75	75	900	1050
Z1p18	2973	Lower	0	25	425	450
Z1p19	2983	Lower	0	0	1175	1175
Z2P1	2903	Lower	375	0	1425	1800
Z2P2	2909	Lower	300	0	1050	1350
Z2P3	2896	Lower	400	0	675	1075
Z2P4	2869	Lower	525	0	525	1050
Z2P5	2880	Lower	75	0	800	875
Z2P6	2924	Lower	225	0	450	675
Z2P7	2918	Lower	325	0	1225	1550
Z2P8	2926	Lower	300	0	1150	1450
Z2P9	2949	Lower	275	0	575	850
Z2P10	2937	Lower	550	0	800	1350
Z2P11	2839	Lower	400	0	1223	1623
Z2P12	2786	Lower	450	0	525	975
Z2P13	2802	Lower	75	0	1475	1550
Z2P14	2796	Lower	550	0	1125	1675
Z2P15	2816	Lower	400	0	950	1350
Z2P16	2820	Lower	275	0	1725	2000
Z2P17	2791	Lower	50	0	525	575
Z2P18	2784	Lower	200	0	1150	1350
