# Supplementary material for: Altitudinal Variation in Woody Species Diversity, Regeneration, and Soil Seed Bank Composition in Bela Mountain Forest, Northern Ethiopia
Source: Ecol Evol. 2026 Jul 23;16(7):e74102. doi: 10.1002/ece3.74102 (PMC13395255; doi:10.1002/ece3.74102)
Supplement: Supplementary file 1 — Data S1: ece374102‐sup‐0001‐Supinfo.zip. [file ECE3-16-e74102-s001.zip › Bela_soil_seed_bank.csv]

Plot_code	Altitude	Altitudinal_rane	Soil_depth	Local_name	Abundance	Density
T3P1	3146	Higher	0_5cm	Aba_bekona	0	0
T3P1	3146	Higher	0_5cm	Ahya_gordm	0	0
T3P1	3146	Higher	0_5cm	Ashekt	0	0
T3P1	3146	Higher	0_5cm	Asta	4	44
T3P1	3146	Higher	0_5cm	Ayderke	0	0
T3P1	3146	Higher	0_5cm	Azmit	0	0
T3P1	3146	Higher	0_5cm	Azo_hareg	0	0
T3P1	3146	Higher	0_5cm	Bala_sar	0	0
T3P1	3146	Higher	0_5cm	Berbee_kitel	0	0
T3P1	3146	Higher	0_5cm	Diba_abeba	0	0
T3P1	3146	Higher	0_5cm	Duaduate	0	0
T3P1	3146	Higher	0_5cm	Fyele_feji	0	0
T3P1	3146	Higher	0_5cm	Genete	0	0
T3P1	3146	Higher	0_5cm	Geleza	0	0
T3P1	3146	Higher	0_5cm	Endehula	0	0
T3P1	3146	Higher	0_5cm	Kismicha	0	0
T3P1	3146	Higher	0_5cm	Kutintina	0	0
T3P1	3146	Higher	0_5cm	Lomi_kitel	0	0
T3P1	3146	Higher	0_5cm	Medhanit_kitel	0	0
T3P1	3146	Higher	0_5cm	Muja	0	0
T3P1	3146	Higher	0_5cm	Mushra_abeba	0	0
T3P1	3146	Higher	0_5cm	Nech_hareg	0	0
T3P1	3146	Higher	0_5cm	Nech_sar	1	11
T3P1	3146	Higher	0_5cm	Nechilo	1	11
T3P1	3146	Higher	0_5cm	Qechemo	0	0
T3P1	3146	Higher	0_5cm	Qey_sar	0	0
T3P1	3146	Higher	0_5cm	Shimbra_kitel	0	0
T3P1	3146	Higher	0_5cm	Telba_abeba	0	0
T3P1	3146	Higher	0_5cm	Tija_lebek	0	0
T3P1	3146	Higher	0_5cm	Tija_abeba	0	0
T3P1	3146	Higher	0_5cm	Tikur_enchet	0	0
T3P1	3146	Higher	0_5cm	Tinbit_kitel	1	11
T3P1	3146	Higher	0_5cm	Tult	0	0
T3P1	3146	Higher	0_5cm	Wegert	0	0
T3P1	3146	Higher	0_5cm	Wotete	0	0
T3P1	3146	Higher	0_5cm	Yeayt_hareg	0	0
T3P1	3146	Higher	0_5cm	Yebeg_Tsegur	0	0
T3P1	3146	Higher	0_5cm	Yebere_milas	0	0
T3P1	3146	Higher	0_5cm	Yedega_embuay	0	0
T3P1	3146	Higher	0_5cm	Yedega_kitel	2	22
T3P1	3146	Higher	0_5cm	Yedog_kitel	0	0
T3P1	3146	Higher	0_5cm	Yeferes_zeng	0	0
T3P1	3146	Higher	0_5cm	Yejero_gutcha	0	0
T3P1	3146	Higher	0_5cm	Yeqoke_sar	0	0
T3P1	3146	Higher	0_5cm	Yetija_wotet	0	0
T3P1	3146	Higher	0_5cm	Yewof_gomen	0	0
T3P1	3146	Higher	0_5cm	Yezinjero_enchet	4	44
T3P1	3146	Higher	0_5cm	Zikakbe_kitel	0	0
T3P1	3146	Higher	0_5cm	Zihnen	0	0
T3P1	3146	Higher	0_5cm	Zinb_abeba	0	0
T3P1	3146	Higher	5_10cm	Aba_bekona	0	0
T3P1	3146	Higher	5_10cm	Ahya_gordm	1	11
T3P1	3146	Higher	5_10cm	Ashekt	0	0
T3P1	3146	Higher	5_10cm	Asta	0	0
T3P1	3146	Higher	5_10cm	Ayderke	0	0
T3P1	3146	Higher	5_10cm	Azmit	0	0
T3P1	3146	Higher	5_10cm	Azo_hareg	0	0
T3P1	3146	Higher	5_10cm	Bala_sar	0	0
T3P1	3146	Higher	5_10cm	Berbee_kitel	0	0
T3P1	3146	Higher	5_10cm	Diba_abeba	0	0
T3P1	3146	Higher	5_10cm	Duaduate	0	0
T3P1	3146	Higher	5_10cm	Fyele_feji	0	0
T3P1	3146	Higher	5_10cm	Genete	0	0
T3P1	3146	Higher	5_10cm	Geleza	0	0
T3P1	3146	Higher	5_10cm	Endehula	0	0
T3P1	3146	Higher	5_10cm	Kismicha	0	0
T3P1	3146	Higher	5_10cm	Kutintina	0	0
T3P1	3146	Higher	5_10cm	Lomi_kitel	0	0
T3P1	3146	Higher	5_10cm	Medhanit_kitel	0	0
T3P1	3146	Higher	5_10cm	Muja	0	0
T3P1	3146	Higher	5_10cm	Mushra_abeba	0	0
T3P1	3146	Higher	5_10cm	Nech_hareg	0	0
T3P1	3146	Higher	5_10cm	Nech_sar	0	0
T3P1	3146	Higher	5_10cm	Nechilo	0	0
T3P1	3146	Higher	5_10cm	Qechemo	0	0
T3P1	3146	Higher	5_10cm	Qey_sar	0	0
T3P1	3146	Higher	5_10cm	Shimbra_kitel	0	0
T3P1	3146	Higher	5_10cm	Telba_abeba	0	0
T3P1	3146	Higher	5_10cm	Tija_lebek	0	0
T3P1	3146	Higher	5_10cm	Tija_abeba	0	0
T3P1	3146	Higher	5_10cm	Tikur_enchet	0	0
T3P1	3146	Higher	5_10cm	Tinbit_kitel	0	0
T3P1	3146	Higher	5_10cm	Tult	0	0
T3P1	3146	Higher	5_10cm	Wegert	0	0
T3P1	3146	Higher	5_10cm	Wotete	0	0
T3P1	3146	Higher	5_10cm	Yeayt_hareg	0	0
T3P1	3146	Higher	5_10cm	Yebeg_Tsegur	0	0
T3P1	3146	Higher	5_10cm	Yebere_milas	0	0
T3P1	3146	Higher	5_10cm	Yedega_embuay	0	0
T3P1	3146	Higher	5_10cm	Yedega_kitel	0	0
T3P1	3146	Higher	5_10cm	Yedog_kitel	0	0
T3P1	3146	Higher	5_10cm	Yeferes_zeng	0	0
T3P1	3146	Higher	5_10cm	Yejero_gutcha	0	0
T3P1	3146	Higher	5_10cm	Yeqoke_sar	0	0
T3P1	3146	Higher	5_10cm	Yetija_wotet	0	0
T3P1	3146	Higher	5_10cm	Yewof_gomen	0	0
T3P1	3146	Higher	5_10cm	Yezinjero_enchet	0	0
T3P1	3146	Higher	5_10cm	Zikakbe_kitel	0	0
T3P1	3146	Higher	5_10cm	Zihnen	0	0
T3P1	3146	Higher	5_10cm	Zinb_abeba	0	0
T3P1	3146	Higher	10_15cm	Aba_bekona	0	0
T3P1	3146	Higher	10_15cm	Ahya_gordm	0	0
T3P1	3146	Higher	10_15cm	Ashekt	0	0
T3P1	3146	Higher	10_15cm	Asta	0	0
T3P1	3146	Higher	10_15cm	Ayderke	0	0
T3P1	3146	Higher	10_15cm	Azmit	0	0
T3P1	3146	Higher	10_15cm	Azo_hareg	0	0
T3P1	3146	Higher	10_15cm	Bala_sar	0	0
T3P1	3146	Higher	10_15cm	Berbee_kitel	0	0
T3P1	3146	Higher	10_15cm	Diba_abeba	0	0
T3P1	3146	Higher	10_15cm	Duaduate	0	0
T3P1	3146	Higher	10_15cm	Fyele_feji	0	0
T3P1	3146	Higher	10_15cm	Genete	0	0
T3P1	3146	Higher	10_15cm	Geleza	0	0
T3P1	3146	Higher	10_15cm	Endehula	0	0
T3P1	3146	Higher	10_15cm	Kismicha	0	0
T3P1	3146	Higher	10_15cm	Kutintina	0	0
T3P1	3146	Higher	10_15cm	Lomi_kitel	0	0
T3P1	3146	Higher	10_15cm	Medhanit_kitel	0	0
T3P1	3146	Higher	10_15cm	Muja	0	0
T3P1	3146	Higher	10_15cm	Mushra_abeba	0	0
T3P1	3146	Higher	10_15cm	Nech_hareg	0	0
T3P1	3146	Higher	10_15cm	Nech_sar	1	11
T3P1	3146	Higher	10_15cm	Nechilo	0	0
T3P1	3146	Higher	10_15cm	Qechemo	0	0
T3P1	3146	Higher	10_15cm	Qey_sar	0	0
T3P1	3146	Higher	10_15cm	Shimbra_kitel	0	0
T3P1	3146	Higher	10_15cm	Telba_abeba	0	0
T3P1	3146	Higher	10_15cm	Tija_lebek	0	0
T3P1	3146	Higher	10_15cm	Tija_abeba	0	0
T3P1	3146	Higher	10_15cm	Tikur_enchet	0	0
T3P1	3146	Higher	10_15cm	Tinbit_kitel	0	0
T3P1	3146	Higher	10_15cm	Tult	0	0
T3P1	3146	Higher	10_15cm	Wegert	0	0
T3P1	3146	Higher	10_15cm	Wotete	0	0
T3P1	3146	Higher	10_15cm	Yeayt_hareg	0	0
T3P1	3146	Higher	10_15cm	Yebeg_Tsegur	0	0
T3P1	3146	Higher	10_15cm	Yebere_milas	0	0
T3P1	3146	Higher	10_15cm	Yedega_embuay	0	0
T3P1	3146	Higher	10_15cm	Yedega_kitel	0	0
T3P1	3146	Higher	10_15cm	Yedog_kitel	0	0
T3P1	3146	Higher	10_15cm	Yeferes_zeng	0	0
T3P1	3146	Higher	10_15cm	Yejero_gutcha	0	0
T3P1	3146	Higher	10_15cm	Yeqoke_sar	0	0
T3P1	3146	Higher	10_15cm	Yetija_wotet	0	0
T3P1	3146	Higher	10_15cm	Yewof_gomen	0	0
T3P1	3146	Higher	10_15cm	Yezinjero_enchet	0	0
T3P1	3146	Higher	10_15cm	Zikakbe_kitel	0	0
T3P1	3146	Higher	10_15cm	Zihnen	1	11
T3P1	3146	Higher	10_15cm	Zinb_abeba	0	0
T3P2	3136	Higher	0_5cm	Aba_bekona	0	0
T3P2	3136	Higher	0_5cm	Ahya_gordm	0	0
T3P2	3136	Higher	0_5cm	Ashekt	4	44
T3P2	3136	Higher	0_5cm	Asta	35	389
T3P2	3136	Higher	0_5cm	Alene	1	11
T3P2	3136	Higher	0_5cm	Ayderke	0	0
T3P2	3136	Higher	0_5cm	Azmit	0	0
T3P2	3136	Higher	0_5cm	Azo_hareg	0	0
T3P2	3136	Higher	0_5cm	Bala_sar	0	0
T3P2	3136	Higher	0_5cm	Berbee_kitel	0	0
T3P2	3136	Higher	0_5cm	Diba_abeba	0	0
T3P2	3136	Higher	0_5cm	Duaduate	0	0
T3P2	3136	Higher	0_5cm	Fyele_feji	0	0
T3P2	3136	Higher	0_5cm	Genete	0	0
T3P2	3136	Higher	0_5cm	Geleza	0	0
T3P2	3136	Higher	0_5cm	Endehula	0	0
T3P2	3136	Higher	0_5cm	Kismicha	0	0
T3P2	3136	Higher	0_5cm	Kutintina	0	0
T3P2	3136	Higher	0_5cm	Lomi_kitel	0	0
T3P2	3136	Higher	0_5cm	Medhanit_kitel	0	0
T3P2	3136	Higher	0_5cm	Muja	0	0
T3P2	3136	Higher	0_5cm	Mushra_abeba	0	0
T3P2	3136	Higher	0_5cm	Nech_hareg	0	0
T3P2	3136	Higher	0_5cm	Nech_sar	0	0
T3P2	3136	Higher	0_5cm	Nechilo	1	11
T3P2	3136	Higher	0_5cm	Qechemo	0	0
T3P2	3136	Higher	0_5cm	Qey_sar	0	0
T3P2	3136	Higher	0_5cm	Shimbra_kitel	0	0
T3P2	3136	Higher	0_5cm	Telba_abeba	0	0
T3P2	3136	Higher	0_5cm	Tija_lebek	0	0
T3P2	3136	Higher	0_5cm	Tija_abeba	0	0
T3P2	3136	Higher	0_5cm	Tikur_enchet	0	0
T3P2	3136	Higher	0_5cm	Tinbit_kitel	0	0
T3P2	3136	Higher	0_5cm	Tult	0	0
T3P2	3136	Higher	0_5cm	Wegert	0	0
T3P2	3136	Higher	0_5cm	Wotete	0	0
T3P2	3136	Higher	0_5cm	Yeayt_hareg	1	11
T3P2	3136	Higher	0_5cm	Yebeg_Tsegur	0	0
T3P2	3136	Higher	0_5cm	Yebere_milas	0	0
T3P2	3136	Higher	0_5cm	Yedega_embuay	0	0
T3P2	3136	Higher	0_5cm	Yedega_kitel	0	0
T3P2	3136	Higher	0_5cm	Yedog_kitel	0	0
T3P2	3136	Higher	0_5cm	Yeferes_zeng	0	0
T3P2	3136	Higher	0_5cm	Yejero_gutcha	0	0
T3P2	3136	Higher	0_5cm	Yeqoke_sar	0	0
T3P2	3136	Higher	0_5cm	Yetija_wotet	0	0
T3P2	3136	Higher	0_5cm	Yewof_gomen	0	0
T3P2	3136	Higher	0_5cm	Yezinjero_enchet	5	56
T3P2	3136	Higher	0_5cm	Zikakbe_kitel	0	0
T3P2	3136	Higher	0_5cm	Zihnen	0	0
T3P2	3136	Higher	0_5cm	Zinb_abeba	0	0
T3P2	3136	Higher	5_10cm	Aba_bekona	0	0
T3P2	3136	Higher	5_10cm	Ahya_gordm	0	0
T3P2	3136	Higher	5_10cm	Ashekt	5	56
T3P2	3136	Higher	5_10cm	Asta	17	189
T3P2	3136	Higher	5_10cm	Alene	0	0
T3P2	3136	Higher	5_10cm	Ayderke	0	0
T3P2	3136	Higher	5_10cm	Azmit	0	0
T3P2	3136	Higher	5_10cm	Azo_hareg	0	0
T3P2	3136	Higher	5_10cm	Bala_sar	0	0
T3P2	3136	Higher	5_10cm	Berbee_kitel	0	0
T3P2	3136	Higher	5_10cm	Bicha_abeba	2	22
T3P2	3136	Higher	5_10cm	Diba_abeba	0	0
T3P2	3136	Higher	5_10cm	Duaduate	0	0
T3P2	3136	Higher	5_10cm	Fyele_feji	0	0
T3P2	3136	Higher	5_10cm	Genete	0	0
T3P2	3136	Higher	5_10cm	Geleza	0	0
T3P2	3136	Higher	5_10cm	Endehula	0	0
T3P2	3136	Higher	5_10cm	Kismicha	0	0
T3P2	3136	Higher	5_10cm	Kutintina	0	0
T3P2	3136	Higher	5_10cm	Lomi_kitel	0	0
T3P2	3136	Higher	5_10cm	Medhanit_kitel	0	0
T3P2	3136	Higher	5_10cm	Muja	0	0
T3P2	3136	Higher	5_10cm	Mushra_abeba	0	0
T3P2	3136	Higher	5_10cm	Nech_hareg	0	0
T3P2	3136	Higher	5_10cm	Nech_sar	4	44
T3P2	3136	Higher	5_10cm	Nechilo	2	22
T3P2	3136	Higher	5_10cm	Qechemo	0	0
T3P2	3136	Higher	5_10cm	Qey_sar	0	0
T3P2	3136	Higher	5_10cm	Shimbra_kitel	0	0
T3P2	3136	Higher	5_10cm	Telba_abeba	0	0
T3P2	3136	Higher	5_10cm	Tija_lebek	0	0
T3P2	3136	Higher	5_10cm	Tija_abeba	0	0
T3P2	3136	Higher	5_10cm	Tikur_enchet	0	0
T3P2	3136	Higher	5_10cm	Tinbit_kitel	1	11
T3P2	3136	Higher	5_10cm	Tult	0	0
T3P2	3136	Higher	5_10cm	Wegert	0	0
T3P2	3136	Higher	5_10cm	Wotete	0	0
T3P2	3136	Higher	5_10cm	Yeayt_hareg	1	11
T3P2	3136	Higher	5_10cm	Yebeg_Tsegur	0	0
T3P2	3136	Higher	5_10cm	Yebere_milas	0	0
T3P2	3136	Higher	5_10cm	Yedega_embuay	0	0
T3P2	3136	Higher	5_10cm	Yedega_kitel	0	0
T3P2	3136	Higher	5_10cm	Yedog_kitel	0	0
T3P2	3136	Higher	5_10cm	Yeferes_zeng	0	0
T3P2	3136	Higher	5_10cm	Yejero_gutcha	0	0
T3P2	3136	Higher	5_10cm	Yeqoke_sar	0	0
T3P2	3136	Higher	5_10cm	Yetija_wotet	0	0
T3P2	3136	Higher	5_10cm	Yewof_gomen	0	0
T3P2	3136	Higher	5_10cm	Yezinjero_enchet	1	11
T3P2	3136	Higher	5_10cm	Zikakbe_kitel	0	0
T3P2	3136	Higher	5_10cm	Zihnen	1	11
T3P2	3136	Higher	5_10cm	Zinb_abeba	0	0
T3P2	3136	Higher	10_15cm	Aba_bekona	0	0
T3P2	3136	Higher	10_15cm	Ahya_gordm	0	0
T3P2	3136	Higher	10_15cm	Ashekt	0	0
T3P2	3136	Higher	10_15cm	Asta	0	0
T3P2	3136	Higher	10_15cm	Alene	0	0
T3P2	3136	Higher	10_15cm	Ayderke	0	0
T3P2	3136	Higher	10_15cm	Azmit	0	0
T3P2	3136	Higher	10_15cm	Azo_hareg	0	0
T3P2	3136	Higher	10_15cm	Bala_sar	0	0
T3P2	3136	Higher	10_15cm	Berbee_kitel	0	0
T3P2	3136	Higher	10_15cm	Bicha_abeba	0	0
T3P2	3136	Higher	10_15cm	Diba_abeba	0	0
T3P2	3136	Higher	10_15cm	Duaduate	0	0
T3P2	3136	Higher	10_15cm	Fyele_feji	0	0
T3P2	3136	Higher	10_15cm	Genete	0	0
T3P2	3136	Higher	10_15cm	Geleza	0	0
T3P2	3136	Higher	10_15cm	Endehula	0	0
T3P2	3136	Higher	10_15cm	Kismicha	0	0
T3P2	3136	Higher	10_15cm	Kutintina	0	0
T3P2	3136	Higher	10_15cm	Lomi_kitel	0	0
T3P2	3136	Higher	10_15cm	Medhanit_kitel	0	0
T3P2	3136	Higher	10_15cm	Muja	0	0
T3P2	3136	Higher	10_15cm	Mushra_abeba	0	0
T3P2	3136	Higher	10_15cm	Nech_hareg	0	0
T3P2	3136	Higher	10_15cm	Nech_sar	0	0
T3P2	3136	Higher	10_15cm	Nechilo	0	0
T3P2	3136	Higher	10_15cm	Qechemo	0	0
T3P2	3136	Higher	10_15cm	Qey_sar	0	0
T3P2	3136	Higher	10_15cm	Shimbra_kitel	0	0
T3P2	3136	Higher	10_15cm	Telba_abeba	0	0
T3P2	3136	Higher	10_15cm	Tija_lebek	0	0
T3P2	3136	Higher	10_15cm	Tija_abeba	0	0
T3P2	3136	Higher	10_15cm	Tikur_enchet	0	0
T3P2	3136	Higher	10_15cm	Tinbit_kitel	0	0
T3P2	3136	Higher	10_15cm	Tult	0	0
T3P2	3136	Higher	10_15cm	Wegert	0	0
T3P2	3136	Higher	10_15cm	Wotete	0	0
T3P2	3136	Higher	10_15cm	Yeayt_hareg	2	22
T3P2	3136	Higher	10_15cm	Yebeg_Tsegur	0	0
T3P2	3136	Higher	10_15cm	Yebere_milas	0	0
T3P2	3136	Higher	10_15cm	Yedega_embuay	0	0
T3P2	3136	Higher	10_15cm	Yedega_kitel	0	0
T3P2	3136	Higher	10_15cm	Yedog_kitel	0	0
T3P2	3136	Higher	10_15cm	Yeferes_zeng	0	0
T3P2	3136	Higher	10_15cm	Yejero_gutcha	0	0
T3P2	3136	Higher	10_15cm	Yeqoke_sar	0	0
T3P2	3136	Higher	10_15cm	Yetija_wotet	0	0
T3P2	3136	Higher	10_15cm	Yewof_gomen	0	0
T3P2	3136	Higher	10_15cm	Yezinjero_enchet	0	0
T3P2	3136	Higher	10_15cm	Zikakbe_kitel	0	0
T3P2	3136	Higher	10_15cm	Zihnen	1	11
T3P2	3136	Higher	10_15cm	Zinb_abeba	0	0
T3P3	3119	Higher	0_5cm	Aba_bekona	0	0
T3P3	3119	Higher	0_5cm	Ahya_gordm	0	0
T3P3	3119	Higher	0_5cm	Ashekt	0	0
T3P3	3119	Higher	0_5cm	Asta	28	311
T3P3	3119	Higher	0_5cm	Alene	0	0
T3P3	3119	Higher	0_5cm	Ayderke	0	0
T3P3	3119	Higher	0_5cm	Azmit	0	0
T3P3	3119	Higher	0_5cm	Azo_hareg	0	0
T3P3	3119	Higher	0_5cm	Chima	2	22
T3P3	3119	Higher	0_5cm	Bala_sar	0	0
T3P3	3119	Higher	0_5cm	Berbee_kitel	0	0
T3P3	3119	Higher	0_5cm	Bicha_abeba	0	0
T3P3	3119	Higher	0_5cm	Diba_abeba	0	0
T3P3	3119	Higher	0_5cm	Duaduate	0	0
T3P3	3119	Higher	0_5cm	Fyele_feji	0	0
T3P3	3119	Higher	0_5cm	Genete	0	0
T3P3	3119	Higher	0_5cm	Geleza	0	0
T3P3	3119	Higher	0_5cm	Endehula	0	0
T3P3	3119	Higher	0_5cm	Kismicha	0	0
T3P3	3119	Higher	0_5cm	Kutintina	0	0
T3P3	3119	Higher	0_5cm	Lomi_kitel	0	0
T3P3	3119	Higher	0_5cm	Medhanit_kitel	0	0
T3P3	3119	Higher	0_5cm	Muja	0	0
T3P3	3119	Higher	0_5cm	Mushra_abeba	0	0
T3P3	3119	Higher	0_5cm	Nech_hareg	0	0
T3P3	3119	Higher	0_5cm	Nech_sar	4	44
T3P3	3119	Higher	0_5cm	Nechilo	0	0
T3P3	3119	Higher	0_5cm	Qechemo	0	0
T3P3	3119	Higher	0_5cm	Qey_sar	0	0
T3P3	3119	Higher	0_5cm	Shimbra_kitel	0	0
T3P3	3119	Higher	0_5cm	Telba_abeba	0	0
T3P3	3119	Higher	0_5cm	Tija_lebek	0	0
T3P3	3119	Higher	0_5cm	Tija_abeba	0	0
T3P3	3119	Higher	0_5cm	Tikur_enchet	0	0
T3P3	3119	Higher	0_5cm	Tinbit_kitel	0	0
T3P3	3119	Higher	0_5cm	Tult	0	0
T3P3	3119	Higher	0_5cm	Wegert	0	0
T3P3	3119	Higher	0_5cm	Wotete	0	0
T3P3	3119	Higher	0_5cm	Yeayt_hareg	0	0
T3P3	3119	Higher	0_5cm	Yebeg_Tsegur	0	0
T3P3	3119	Higher	0_5cm	Yebere_milas	0	0
T3P3	3119	Higher	0_5cm	Yedega_embuay	0	0
T3P3	3119	Higher	0_5cm	Yedega_kitel	0	0
T3P3	3119	Higher	0_5cm	Yedog_kitel	0	0
T3P3	3119	Higher	0_5cm	Yeferes_zeng	0	0
T3P3	3119	Higher	0_5cm	Yejero_gutcha	0	0
T3P3	3119	Higher	0_5cm	Yeqoke_sar	0	0
T3P3	3119	Higher	0_5cm	Yetija_wotet	0	0
T3P3	3119	Higher	0_5cm	Yewof_gomen	0	0
T3P3	3119	Higher	0_5cm	Yezinjero_enchet	0	0
T3P3	3119	Higher	0_5cm	Zikakbe_kitel	1	11
T3P3	3119	Higher	0_5cm	Zihnen	0	0
T3P3	3119	Higher	0_5cm	Zinb_abeba	0	0
T3P3	3119	Higher	5_10cm	Aba_bekona	0	0
T3P3	3119	Higher	5_10cm	Ahya_gordm	0	0
T3P3	3119	Higher	5_10cm	Ashekt	0	0
T3P3	3119	Higher	5_10cm	Asta	3	33
T3P3	3119	Higher	5_10cm	Alene	0	0
T3P3	3119	Higher	5_10cm	Ayderke	0	0
T3P3	3119	Higher	5_10cm	Azmit	0	0
T3P3	3119	Higher	5_10cm	Azo_hareg	0	0
T3P3	3119	Higher	5_10cm	Bala_sar	0	0
T3P3	3119	Higher	5_10cm	Berbee_kitel	0	0
T3P3	3119	Higher	5_10cm	Bicha_abeba	0	0
T3P1	3119	Higher	5_10cm	Chima	2	22
T3P3	3119	Higher	5_10cm	Diba_abeba	0	0
T3P3	3119	Higher	5_10cm	Duaduate	0	0
T3P3	3119	Higher	5_10cm	Fyele_feji	0	0
T3P3	3119	Higher	5_10cm	Genete	0	0
T3P3	3119	Higher	5_10cm	Geleza	0	0
T3P3	3119	Higher	5_10cm	Endehula	0	0
T3P3	3119	Higher	5_10cm	Kismicha	0	0
T3P3	3119	Higher	5_10cm	Kutintina	0	0
T3P3	3119	Higher	5_10cm	Lomi_kitel	0	0
T3P3	3119	Higher	5_10cm	Medhanit_kitel	0	0
T3P3	3119	Higher	5_10cm	Muja	0	0
T3P3	3119	Higher	5_10cm	Mushra_abeba	0	0
T3P3	3119	Higher	5_10cm	Nech_hareg	0	0
T3P3	3119	Higher	5_10cm	Nech_sar	1	11
T3P3	3119	Higher	5_10cm	Nechilo	0	0
T3P3	3119	Higher	5_10cm	Qechemo	0	0
T3P3	3119	Higher	5_10cm	Qey_sar	0	0
T3P3	3119	Higher	5_10cm	Shimbra_kitel	0	0
T3P3	3119	Higher	5_10cm	Telba_abeba	0	0
T3P3	3119	Higher	5_10cm	Tija_lebek	0	0
T3P3	3119	Higher	5_10cm	Tija_abeba	0	0
T3P3	3119	Higher	5_10cm	Tikur_enchet	0	0
T3P3	3119	Higher	5_10cm	Tinbit_kitel	0	0
T3P3	3119	Higher	5_10cm	Tult	0	0
T3P3	3119	Higher	5_10cm	Wegert	0	0
T3P3	3119	Higher	5_10cm	Wotete	0	0
T3P3	3119	Higher	5_10cm	Yeayt_hareg	0	0
T3P3	3119	Higher	5_10cm	Yebeg_Tsegur	0	0
T3P3	3119	Higher	5_10cm	Yebere_milas	0	0
T3P3	3119	Higher	5_10cm	Yedega_embuay	0	0
T3P3	3119	Higher	5_10cm	Yedega_kitel	0	0
T3P3	3119	Higher	5_10cm	Yedog_kitel	0	0
T3P3	3119	Higher	5_10cm	Yeferes_zeng	0	0
T3P3	3119	Higher	5_10cm	Yejero_gutcha	0	0
T3P3	3119	Higher	5_10cm	Yeqoke_sar	0	0
T3P3	3119	Higher	5_10cm	Yetija_wotet	0	0
T3P3	3119	Higher	5_10cm	Yewof_gomen	0	0
T3P3	3119	Higher	5_10cm	Yezinjero_enchet	0	0
T3P3	3119	Higher	5_10cm	Zikakbe_kitel	0	0
T3P3	3119	Higher	5_10cm	Zihnen	3	33
T3P3	3119	Higher	5_10cm	Zinb_abeba	0	0
T3P3	3119	Higher	10_15cm	Aba_bekona	0	0
T3P3	3119	Higher	10_15cm	Ahya_gordm	0	0
T3P3	3119	Higher	10_15cm	Ashekt	0	0
T3P3	3119	Higher	10_15cm	Asta	1	11
T3P3	3119	Higher	10_15cm	Alene	0	0
T3P3	3119	Higher	10_15cm	Ayderke	0	0
T3P3	3119	Higher	10_15cm	Azmit	0	0
T3P3	3119	Higher	10_15cm	Azo_hareg	0	0
T3P3	3119	Higher	10_15cm	Bala_sar	0	0
T3P3	3119	Higher	10_15cm	Berbee_kitel	0	0
T3P3	3119	Higher	10_15cm	Bicha_abeba	0	0
T3P1	3119	Higher	10_15cm	Chima	1	11
T3P3	3119	Higher	10_15cm	Diba_abeba	0	0
T3P3	3119	Higher	10_15cm	Duaduate	0	0
T3P3	3119	Higher	10_15cm	Fyele_feji	0	0
T3P3	3119	Higher	10_15cm	Genete	0	0
T3P3	3119	Higher	10_15cm	Geleza	0	0
T3P3	3119	Higher	10_15cm	Endehula	1	11
T3P3	3119	Higher	10_15cm	Kismicha	0	0
T3P3	3119	Higher	10_15cm	Kutintina	0	0
T3P3	3119	Higher	10_15cm	Lomi_kitel	0	0
T3P3	3119	Higher	10_15cm	Medhanit_kitel	0	0
T3P3	3119	Higher	10_15cm	Muja	0	0
T3P3	3119	Higher	10_15cm	Mushra_abeba	0	0
T3P3	3119	Higher	10_15cm	Nech_hareg	0	0
T3P3	3119	Higher	10_15cm	Nech_sar	0	0
T3P3	3119	Higher	10_15cm	Nechilo	0	0
T3P3	3119	Higher	10_15cm	Qechemo	0	0
T3P3	3119	Higher	10_15cm	Qey_sar	0	0
T3P3	3119	Higher	10_15cm	Shimbra_kitel	0	0
T3P3	3119	Higher	10_15cm	Telba_abeba	0	0
T3P3	3119	Higher	10_15cm	Tija_lebek	0	0
T3P3	3119	Higher	10_15cm	Tija_abeba	0	0
T3P3	3119	Higher	10_15cm	Tikur_enchet	0	0
T3P3	3119	Higher	10_15cm	Tinbit_kitel	0	0
T3P3	3119	Higher	10_15cm	Tult	0	0
T3P3	3119	Higher	10_15cm	Wegert	0	0
T3P3	3119	Higher	10_15cm	Wotete	0	0
T3P3	3119	Higher	10_15cm	Yeayt_hareg	0	0
T3P3	3119	Higher	10_15cm	Yebeg_Tsegur	0	0
T3P3	3119	Higher	10_15cm	Yebere_milas	0	0
T3P3	3119	Higher	10_15cm	Yedega_embuay	0	0
T3P3	3119	Higher	10_15cm	Yedega_kitel	0	0
T3P3	3119	Higher	10_15cm	Yedog_kitel	0	0
T3P3	3119	Higher	10_15cm	Yeferes_zeng	0	0
T3P3	3119	Higher	10_15cm	Yejero_gutcha	1	11
T3P3	3119	Higher	10_15cm	Yeqoke_sar	0	0
T3P3	3119	Higher	10_15cm	Yetija_wotet	0	0
T3P3	3119	Higher	10_15cm	Yewof_gomen	0	0
T3P3	3119	Higher	10_15cm	Yewusha_milas	1	11
T3P3	3119	Higher	10_15cm	Yezinjero_enchet	0	0
T3P3	3119	Higher	10_15cm	Zikakbe_kitel	0	0
T3P3	3119	Higher	10_15cm	Zihnen	1	11
T3P3	3119	Higher	10_15cm	Zinb_abeba	0	0
T3P4	3104	Higher	0_5cm	Aba_bekona	0	0
T3P4	3104	Higher	0_5cm	Ahya_gordm	0	0
T3P4	3104	Higher	0_5cm	Ashekt	0	0
T3P4	3104	Higher	0_5cm	Asta	19	211
T3P4	3104	Higher	0_5cm	Alene	0	0
T3P4	3104	Higher	0_5cm	Ayderke	0	0
T3P4	3104	Higher	0_5cm	Azmit	0	0
T3P4	3104	Higher	0_5cm	Azo_hareg	0	0
T3P4	3104	Higher	0_5cm	Bala_sar	0	0
T3P4	3104	Higher	0_5cm	Berbee_kitel	0	0
T3P4	3104	Higher	0_5cm	Bicha_abeba	0	0
T3P4	3104	Higher	0_5cm	Chima	0	0
T3P4	3104	Higher	0_5cm	Diba_abeba	0	0
T3P4	3104	Higher	0_5cm	Duaduate	0	0
T3P4	3104	Higher	0_5cm	Fyele_feji	0	0
T3P4	3104	Higher	0_5cm	Genete	0	0
T3P4	3104	Higher	0_5cm	Geleza	0	0
T3P4	3104	Higher	0_5cm	Endehula	0	0
T3P4	3104	Higher	0_5cm	Kismicha	0	0
T3P4	3104	Higher	0_5cm	Kutintina	0	0
T3P4	3104	Higher	0_5cm	Lomi_kitel	4	44
T3P4	3104	Higher	0_5cm	Medhanit_kitel	0	0
T3P4	3104	Higher	0_5cm	Muja	0	0
T3P4	3104	Higher	0_5cm	Mushra_abeba	0	0
T3P4	3104	Higher	0_5cm	Nech_hareg	0	0
T3P4	3104	Higher	0_5cm	Nech_sar	0	0
T3P4	3104	Higher	0_5cm	Nechilo	1	11
T3P4	3104	Higher	0_5cm	Qechemo	0	0
T3P4	3104	Higher	0_5cm	Qey_sar	0	0
T3P4	3104	Higher	0_5cm	Shimbra_kitel	0	0
T3P4	3104	Higher	0_5cm	Telba_abeba	0	0
T3P4	3104	Higher	0_5cm	Tija_lebek	0	0
T3P4	3104	Higher	0_5cm	Tija_abeba	0	0
T3P4	3104	Higher	0_5cm	Tikur_enchet	0	0
T3P4	3104	Higher	0_5cm	Tinbit_kitel	0	0
T3P4	3104	Higher	0_5cm	Tult	0	0
T3P4	3104	Higher	0_5cm	Wegert	0	0
T3P4	3104	Higher	0_5cm	Wotete	0	0
T3P4	3104	Higher	0_5cm	Yeayt_hareg	3	33
T3P4	3104	Higher	0_5cm	Yebeg_Tsegur	0	0
T3P4	3104	Higher	0_5cm	Yebere_milas	0	0
T3P4	3104	Higher	0_5cm	Yedega_embuay	0	0
T3P4	3104	Higher	0_5cm	Yedega_kitel	0	0
T3P4	3104	Higher	0_5cm	Yedog_kitel	0	0
T3P4	3104	Higher	0_5cm	Yeferes_zeng	0	0
T3P4	3104	Higher	0_5cm	Yejero_gutcha	0	0
T3P4	3104	Higher	0_5cm	Yeqoke_sar	0	0
T3P4	3104	Higher	0_5cm	Yetija_wotet	0	0
T3P4	3104	Higher	0_5cm	Yewof_gomen	0	0
T3P4	3104	Higher	0_5cm	Yewusha_milas	0	0
T3P4	3104	Higher	0_5cm	Yezinjero_enchet	0	0
T3P4	3104	Higher	0_5cm	Zikakbe_kitel	0	0
T3P4	3104	Higher	0_5cm	Zihnen	0	0
T3P4	3104	Higher	0_5cm	Zinb_abeba	0	0
T3P4	3104	Higher	5_10cm	Aba_bekona	0	0
T3P4	3104	Higher	5_10cm	Ahya_gordm	0	0
T3P4	3104	Higher	5_10cm	Ashekt	0	0
T3P4	3104	Higher	5_10cm	Asta	0	0
T3P4	3104	Higher	5_10cm	Alene	0	0
T3P4	3104	Higher	5_10cm	Ayderke	0	0
T3P4	3104	Higher	5_10cm	Azmit	0	0
T3P4	3104	Higher	5_10cm	Azo_hareg	0	0
T3P4	3104	Higher	5_10cm	Bala_sar	0	0
T3P4	3104	Higher	5_10cm	Berbee_kitel	0	0
T3P4	3104	Higher	5_10cm	Bicha_abeba	0	0
T3P4	3104	Higher	5_10cm	Chima	0	0
T3P4	3104	Higher	5_10cm	Diba_abeba	0	0
T3P4	3104	Higher	5_10cm	Duaduate	0	0
T3P4	3104	Higher	5_10cm	Fyele_feji	0	0
T3P4	3104	Higher	5_10cm	Genete	0	0
T3P4	3104	Higher	5_10cm	Geleza	0	0
T3P4	3104	Higher	5_10cm	Endehula	0	0
T3P4	3104	Higher	5_10cm	Kismicha	0	0
T3P4	3104	Higher	5_10cm	Kutintina	0	0
T3P4	3104	Higher	5_10cm	Lomi_kitel	0	0
T3P4	3104	Higher	5_10cm	Medhanit_kitel	0	0
T3P4	3104	Higher	5_10cm	Muja	0	0
T3P4	3104	Higher	5_10cm	Mushra_abeba	0	0
T3P4	3104	Higher	5_10cm	Nech_hareg	0	0
T3P4	3104	Higher	5_10cm	Nech_sar	0	0
T3P4	3104	Higher	5_10cm	Nechilo	0	0
T3P4	3104	Higher	5_10cm	Qechemo	0	0
T3P4	3104	Higher	5_10cm	Qey_sar	0	0
T3P4	3104	Higher	5_10cm	Shimbra_kitel	0	0
T3P4	3104	Higher	5_10cm	Telba_abeba	0	0
T3P4	3104	Higher	5_10cm	Tija_lebek	0	0
T3P4	3104	Higher	5_10cm	Tija_abeba	0	0
T3P4	3104	Higher	5_10cm	Tikur_enchet	0	0
T3P4	3104	Higher	5_10cm	Tinbit_kitel	0	0
T3P4	3104	Higher	5_10cm	Tult	0	0
T3P4	3104	Higher	5_10cm	Wegert	0	0
T3P4	3104	Higher	5_10cm	Wotete	0	0
T3P4	3104	Higher	5_10cm	Yeayt_hareg	0	0
T3P4	3104	Higher	5_10cm	Yebeg_Tsegur	0	0
T3P4	3104	Higher	5_10cm	Yebere_milas	0	0
T3P4	3104	Higher	5_10cm	Yedega_embuay	0	0
T3P4	3104	Higher	5_10cm	Yedega_kitel	0	0
T3P4	3104	Higher	5_10cm	Yedog_kitel	0	0
T3P4	3104	Higher	5_10cm	Yeferes_zeng	0	0
T3P4	3104	Higher	5_10cm	Yejero_gutcha	0	0
T3P4	3104	Higher	5_10cm	Yeqoke_sar	0	0
T3P4	3104	Higher	5_10cm	Yetija_wotet	0	0
T3P4	3104	Higher	5_10cm	Yewof_gomen	0	0
T3P4	3104	Higher	5_10cm	Yewusha_milas	0	0
T3P4	3104	Higher	5_10cm	Yezinjero_enchet	0	0
T3P4	3104	Higher	5_10cm	Zikakbe_kitel	0	0
T3P4	3104	Higher	5_10cm	Zihnen	0	0
T3P4	3104	Higher	5_10cm	Zinb_abeba	0	0
T3P4	3104	Higher	10_15cm	Aba_bekona	0	0
T3P4	3104	Higher	10_15cm	Ahya_gordm	0	0
T3P4	3104	Higher	10_15cm	Ashekt	0	0
T3P4	3104	Higher	10_15cm	Asta	0	0
T3P4	3104	Higher	10_15cm	Alene	0	0
T3P4	3104	Higher	10_15cm	Ayderke	0	0
T3P4	3104	Higher	10_15cm	Azmit	0	0
T3P4	3104	Higher	10_15cm	Azo_hareg	0	0
T3P4	3104	Higher	10_15cm	Bala_sar	0	0
T3P4	3104	Higher	10_15cm	Berbee_kitel	0	0
T3P4	3104	Higher	10_15cm	Bicha_abeba	0	0
T3P4	3104	Higher	10_15cm	Chima	0	0
T3P4	3104	Higher	10_15cm	Diba_abeba	0	0
T3P4	3104	Higher	10_15cm	Duaduate	0	0
T3P4	3104	Higher	10_15cm	Fyele_feji	0	0
T3P4	3104	Higher	10_15cm	Genete	0	0
T3P4	3104	Higher	10_15cm	Geleza	0	0
T3P4	3104	Higher	10_15cm	Endehula	0	0
T3P4	3104	Higher	10_15cm	Kismicha	0	0
T3P4	3104	Higher	10_15cm	Kutintina	0	0
T3P4	3104	Higher	10_15cm	Lomi_kitel	0	0
T3P4	3104	Higher	10_15cm	Medhanit_kitel	0	0
T3P4	3104	Higher	10_15cm	Muja	0	0
T3P4	3104	Higher	10_15cm	Mushra_abeba	0	0
T3P4	3104	Higher	10_15cm	Nech_hareg	0	0
T3P4	3104	Higher	10_15cm	Nech_sar	0	0
T3P4	3104	Higher	10_15cm	Nechilo	0	0
T3P4	3104	Higher	10_15cm	Qechemo	0	0
T3P4	3104	Higher	10_15cm	Qey_sar	0	0
T3P4	3104	Higher	10_15cm	Shimbra_kitel	0	0
T3P4	3104	Higher	10_15cm	Telba_abeba	0	0
T3P4	3104	Higher	10_15cm	Tija_lebek	0	0
T3P4	3104	Higher	10_15cm	Tija_abeba	0	0
T3P4	3104	Higher	10_15cm	Tikur_enchet	0	0
T3P4	3104	Higher	10_15cm	Tinbit_kitel	0	0
T3P4	3104	Higher	10_15cm	Tult	0	0
T3P4	3104	Higher	10_15cm	Wegert	0	0
T3P4	3104	Higher	10_15cm	Wotete	0	0
T3P4	3104	Higher	10_15cm	Yeayt_hareg	0	0
T3P4	3104	Higher	10_15cm	Yebeg_Tsegur	0	0
T3P4	3104	Higher	10_15cm	Yebere_milas	0	0
T3P4	3104	Higher	10_15cm	Yedega_embuay	0	0
T3P4	3104	Higher	10_15cm	Yedega_kitel	0	0
T3P4	3104	Higher	10_15cm	Yedog_kitel	0	0
T3P4	3104	Higher	10_15cm	Yeferes_zeng	0	0
T3P4	3104	Higher	10_15cm	Yejero_gutcha	0	0
T3P4	3104	Higher	10_15cm	Yeqoke_sar	0	0
T3P4	3104	Higher	10_15cm	Yetija_wotet	0	0
T3P4	3104	Higher	10_15cm	Yewof_gomen	0	0
T3P4	3104	Higher	10_15cm	Yewusha_milas	0	0
T3P4	3104	Higher	10_15cm	Yezinjero_enchet	0	0
T3P4	3104	Higher	10_15cm	Zikakbe_kitel	0	0
T3P4	3104	Higher	10_15cm	Zihnen	0	0
T3P4	3104	Higher	10_15cm	Zinb_abeba	0	0
T4P3	3205	Higher	0_5cm	Aba_bekona	0	0
T4P3	3205	Higher	0_5cm	Ahya_gordm	0	0
T4P3	3205	Higher	0_5cm	Ashekt	0	0
T4P3	3205	Higher	0_5cm	Asta	56	622
T4P3	3205	Higher	0_5cm	Alene	0	0
T4P3	3205	Higher	0_5cm	Amar_qitel	0	0
T4P3	3205	Higher	0_5cm	Ayderke	0	0
T4P3	3205	Higher	0_5cm	Azmit	0	0
T4P3	3205	Higher	0_5cm	Azo_hareg	0	0
T4P3	3205	Higher	0_5cm	Bala_sar	0	0
T4P3	3205	Higher	0_5cm	Berbee_kitel	0	0
T4P3	3205	Higher	0_5cm	Bicha_abeba	0	0
T4P3	3205	Higher	0_5cm	Chima	3	33
T4P3	3205	Higher	0_5cm	Chiqugn	0	0
T4P3	3205	Higher	0_5cm	Diba_abeba	0	0
T4P3	3205	Higher	0_5cm	Duaduate	0	0
T4P3	3205	Higher	0_5cm	Fyele_feji	0	0
T4P3	3205	Higher	0_5cm	Genete	0	0
T4P3	3205	Higher	0_5cm	Geleza	0	0
T4P3	3205	Higher	0_5cm	Endehula	0	0
T4P3	3205	Higher	0_5cm	Kismicha	0	0
T4P3	3205	Higher	0_5cm	Kutintina	0	0
T4P3	3205	Higher	0_5cm	Lomi_kitel	0	0
T4P3	3205	Higher	0_5cm	Medhanit_kitel	0	0
T4P3	3205	Higher	0_5cm	Muja	0	0
T4P3	3205	Higher	0_5cm	Mushra_abeba	0	0
T4P3	3205	Higher	0_5cm	Nech_hareg	1	11
T4P3	3205	Higher	0_5cm	Nech_sar	1	11
T4P3	3205	Higher	0_5cm	Nechilo	0	0
T4P3	3205	Higher	0_5cm	Qechemo	0	0
T4P3	3205	Higher	0_5cm	Qey_sar	0	0
T4P3	3205	Higher	0_5cm	Shimbra_kitel	0	0
T4P3	3205	Higher	0_5cm	Telba_abeba	2	22
T4P3	3205	Higher	0_5cm	Tija_lebek	0	0
T4P3	3205	Higher	0_5cm	Tija_abeba	0	0
T4P3	3205	Higher	0_5cm	Tikur_enchet	0	0
T4P3	3205	Higher	0_5cm	Tinbit_kitel	0	0
T4P3	3205	Higher	0_5cm	Tult	0	0
T4P3	3205	Higher	0_5cm	Timbuf	0	0
T4P3	3205	Higher	0_5cm	Wotete	0	0
T4P3	3205	Higher	0_5cm	Yeayt_hareg	0	0
T4P3	3205	Higher	0_5cm	Yebeg_Tsegur	0	0
T4P3	3205	Higher	0_5cm	Yebere_milas	0	0
T4P3	3205	Higher	0_5cm	Yedega_embuay	0	0
T4P3	3205	Higher	0_5cm	Yedega_kitel	0	0
T4P3	3205	Higher	0_5cm	Yedog_kitel	0	0
T4P3	3205	Higher	0_5cm	Yeferes_zeng	0	0
T4P3	3205	Higher	0_5cm	Yejero_gutcha	0	0
T4P3	3205	Higher	0_5cm	Yeqoke_sar	0	0
T4P3	3205	Higher	0_5cm	Yetija_wotet	0	0
T4P3	3205	Higher	0_5cm	Yewof_gomen	0	0
T4P3	3205	Higher	0_5cm	Yewusha_milas	0	0
T4P3	3205	Higher	0_5cm	Yezinjero_enchet	0	0
T4P3	3205	Higher	0_5cm	Zikakbe_kitel	0	0
T4P3	3205	Higher	0_5cm	Zihnen	0	0
T4P3	3205	Higher	0_5cm	Zinb_abeba	0	0
T4P3	3205	Higher	5_10cm	Aba_bekona	0	0
T4P3	3205	Higher	5_10cm	Ahya_gordm	2	22
T4P3	3205	Higher	5_10cm	Ashekt	0	0
T4P3	3205	Higher	5_10cm	Asta	17	189
T4P3	3205	Higher	5_10cm	Alene	0	0
T4P3	3205	Higher	5_10cm	Amar_qitel	0	0
T4P3	3205	Higher	5_10cm	Ayderke	0	0
T4P3	3205	Higher	5_10cm	Azmit	0	0
T4P3	3205	Higher	5_10cm	Azo_hareg	0	0
T4P3	3205	Higher	5_10cm	Bala_sar	0	0
T4P3	3205	Higher	5_10cm	Berbee_kitel	0	0
T4P3	3205	Higher	5_10cm	Bicha_abeba	0	0
T4P3	3205	Higher	5_10cm	Chima	0	0
T4P3	3205	Higher	5_10cm	Chiqugn	0	0
T4P3	3205	Higher	5_10cm	Diba_abeba	0	0
T4P3	3205	Higher	5_10cm	Duaduate	0	0
T4P3	3205	Higher	5_10cm	Fyele_feji	0	0
T4P3	3205	Higher	5_10cm	Genete	0	0
T4P3	3205	Higher	5_10cm	Geleza	0	0
T4P3	3205	Higher	5_10cm	Endehula	0	0
T4P3	3205	Higher	5_10cm	Kismicha	0	0
T4P3	3205	Higher	5_10cm	Kutintina	0	0
T4P3	3205	Higher	5_10cm	Lomi_kitel	0	0
T4P3	3205	Higher	5_10cm	Medhanit_kitel	0	0
T4P3	3205	Higher	5_10cm	Muja	0	0
T4P3	3205	Higher	5_10cm	Mushra_abeba	0	0
T4P3	3205	Higher	5_10cm	Nech_hareg	0	0
T4P3	3205	Higher	5_10cm	Nech_sar	2	22
T4P3	3205	Higher	5_10cm	Nechilo	0	0
T4P3	3205	Higher	5_10cm	Qechemo	0	0
T4P3	3205	Higher	5_10cm	Qey_sar	0	0
T4P3	3205	Higher	5_10cm	Shimbra_kitel	0	0
T4P3	3205	Higher	5_10cm	Telba_abeba	0	0
T4P3	3205	Higher	5_10cm	Tija_lebek	0	0
T4P3	3205	Higher	5_10cm	Tija_abeba	0	0
T4P3	3205	Higher	5_10cm	Tikur_enchet	0	0
T4P3	3205	Higher	5_10cm	Tinbit_kitel	0	0
T4P3	3205	Higher	5_10cm	Tult	0	0
T4P3	3205	Higher	5_10cm	Timbuf	0	0
T4P3	3205	Higher	5_10cm	Wotete	0	0
T4P3	3205	Higher	5_10cm	Yeayt_hareg	0	0
T4P3	3205	Higher	5_10cm	Yebeg_Tsegur	0	0
T4P3	3205	Higher	5_10cm	Yebere_milas	0	0
T4P3	3205	Higher	5_10cm	Yedega_embuay	0	0
T4P3	3205	Higher	5_10cm	Yedega_kitel	0	0
T4P3	3205	Higher	5_10cm	Yedog_kitel	0	0
T4P3	3205	Higher	5_10cm	Yeferes_zeng	0	0
T4P3	3205	Higher	5_10cm	Yejero_gutcha	0	0
T4P3	3205	Higher	5_10cm	Yeqoke_sar	0	0
T4P3	3205	Higher	5_10cm	Yetija_wotet	0	0
T4P3	3205	Higher	5_10cm	Yewof_gomen	0	0
T4P3	3205	Higher	5_10cm	Yewusha_milas	0	0
T4P3	3205	Higher	5_10cm	Yezinjero_enchet	0	0
T4P3	3205	Higher	5_10cm	Zikakbe_kitel	0	0
T4P3	3205	Higher	5_10cm	Zihnen	0	0
T4P3	3205	Higher	5_10cm	Zinb_abeba	0	0
T4P3	3205	Higher	10_15cm	Aba_bekona	0	0
T4P3	3205	Higher	10_15cm	Ahya_gordm	0	0
T4P3	3205	Higher	10_15cm	Ashekt	0	0
T4P3	3205	Higher	10_15cm	Asta	3	33
T4P3	3205	Higher	10_15cm	Alene	0	0
T4P3	3205	Higher	10_15cm	Amar_qitel	0	0
T4P3	3205	Higher	10_15cm	Ayderke	0	0
T4P3	3205	Higher	10_15cm	Azmit	0	0
T4P3	3205	Higher	10_15cm	Azo_hareg	0	0
T4P3	3205	Higher	10_15cm	Bala_sar	0	0
T4P3	3205	Higher	10_15cm	Berbee_kitel	0	0
T4P3	3205	Higher	10_15cm	Bicha_abeba	0	0
T4P3	3205	Higher	10_15cm	Chima	0	0
T4P3	3205	Higher	10_15cm	Chiqugn	0	0
T4P3	3205	Higher	10_15cm	Diba_abeba	0	0
T4P3	3205	Higher	10_15cm	Duaduate	0	0
T4P3	3205	Higher	10_15cm	Fyele_feji	0	0
T4P3	3205	Higher	10_15cm	Genete	0	0
T4P3	3205	Higher	10_15cm	Geleza	0	0
T4P3	3205	Higher	10_15cm	Endehula	0	0
T4P3	3205	Higher	10_15cm	Kismicha	0	0
T4P3	3205	Higher	10_15cm	Kutintina	0	0
T4P3	3205	Higher	10_15cm	Lomi_kitel	0	0
T4P3	3205	Higher	10_15cm	Medhanit_kitel	0	0
T4P3	3205	Higher	10_15cm	Muja	0	0
T4P3	3205	Higher	10_15cm	Mushra_abeba	0	0
T4P3	3205	Higher	10_15cm	Nech_hareg	0	0
T4P3	3205	Higher	10_15cm	Nech_sar	0	0
T4P3	3205	Higher	10_15cm	Nechilo	0	0
T4P3	3205	Higher	10_15cm	Qechemo	0	0
T4P3	3205	Higher	10_15cm	Qey_sar	0	0
T4P3	3205	Higher	10_15cm	Shimbra_kitel	0	0
T4P3	3205	Higher	10_15cm	Telba_abeba	0	0
T4P3	3205	Higher	10_15cm	Tija_lebek	0	0
T4P3	3205	Higher	10_15cm	Tija_abeba	0	0
T4P3	3205	Higher	10_15cm	Tikur_enchet	0	0
T4P3	3205	Higher	10_15cm	Tinbit_kitel	0	0
T4P3	3205	Higher	10_15cm	Tult	0	0
T4P3	3205	Higher	10_15cm	Timbuf	0	0
T4P3	3205	Higher	10_15cm	Wotete	0	0
T4P3	3205	Higher	10_15cm	Yeayt_hareg	0	0
T4P3	3205	Higher	10_15cm	Yebeg_Tsegur	0	0
T4P3	3205	Higher	10_15cm	Yebere_milas	0	0
T4P3	3205	Higher	10_15cm	Yedega_embuay	0	0
T4P3	3205	Higher	10_15cm	Yedega_kitel	0	0
T4P3	3205	Higher	10_15cm	Yedog_kitel	0	0
T4P3	3205	Higher	10_15cm	Yeferes_zeng	0	0
T4P3	3205	Higher	10_15cm	Yejero_gutcha	0	0
T4P3	3205	Higher	10_15cm	Yeqoke_sar	0	0
T4P3	3205	Higher	10_15cm	Yetija_wotet	0	0
T4P3	3205	Higher	10_15cm	Yewof_gomen	0	0
T4P3	3205	Higher	10_15cm	Yewusha_milas	0	0
T4P3	3205	Higher	10_15cm	Yezinjero_enchet	0	0
T4P3	3205	Higher	10_15cm	Zikakbe_kitel	0	0
T4P3	3205	Higher	10_15cm	Zihnen	0	0
T4P3	3205	Higher	10_15cm	Zinb_abeba	0	0
T4P4	3247	Higher	0_5cm	Aba_bekona	0	0
T4P4	3247	Higher	0_5cm	Ahya_gordm	0	0
T4P4	3247	Higher	0_5cm	Ashekt	1	11
T4P4	3247	Higher	0_5cm	Asta	71	789
T4P4	3247	Higher	0_5cm	Alene	0	0
T4P4	3247	Higher	0_5cm	Amar_qitel	0	0
T4P4	3247	Higher	0_5cm	Ayderke	0	0
T4P4	3247	Higher	0_5cm	Azmit	0	0
T4P4	3247	Higher	0_5cm	Azo_hareg	0	0
T4P4	3247	Higher	0_5cm	Bala_sar	0	0
T4P4	3247	Higher	0_5cm	Berbee_kitel	0	0
T4P4	3247	Higher	0_5cm	Bicha_abeba	0	0
T4P4	3247	Higher	0_5cm	Chima	0	0
T4P4	3247	Higher	0_5cm	Chiqugn	0	0
T4P4	3247	Higher	0_5cm	Chuba	1	11
T4P4	3247	Higher	0_5cm	Diba_abeba	0	0
T4P4	3247	Higher	0_5cm	Duaduate	0	0
T4P4	3247	Higher	0_5cm	Fyele_feji	0	0
T4P4	3247	Higher	0_5cm	Genete	3	33
T4P4	3247	Higher	0_5cm	Geleza	0	0
T4P4	3247	Higher	0_5cm	Guasa	11	122
T4P4	3247	Higher	0_5cm	Endehula	0	0
T4P4	3247	Higher	0_5cm	Kismicha	0	0
T4P4	3247	Higher	0_5cm	Kutintina	0	0
T4P4	3247	Higher	0_5cm	Lomi_kitel	1	11
T4P4	3247	Higher	0_5cm	Medhanit_kitel	0	0
T4P4	3247	Higher	0_5cm	Muja	0	0
T4P4	3247	Higher	0_5cm	Mushra_abeba	0	0
T4P4	3247	Higher	0_5cm	Nech_hareg	0	0
T4P4	3247	Higher	0_5cm	Nech_sar	35	389
T4P4	3247	Higher	0_5cm	Nechilo	0	0
T4P4	3247	Higher	0_5cm	Qechemo	0	0
T4P4	3247	Higher	0_5cm	Qey_sar	0	0
T4P4	3247	Higher	0_5cm	Shimbra_kitel	0	0
T4P4	3247	Higher	0_5cm	Telba_abeba	0	0
T4P4	3247	Higher	0_5cm	Tija_lebek	0	0
T4P4	3247	Higher	0_5cm	Tija_abeba	0	0
T4P4	3247	Higher	0_5cm	Tikur_enchet	0	0
T4P4	3247	Higher	0_5cm	Tinbit_kitel	0	0
T4P4	3247	Higher	0_5cm	Tult	0	0
T4P4	3247	Higher	0_5cm	Timbuf	0	0
T4P4	3247	Higher	0_5cm	Wotete	0	0
T4P4	3247	Higher	0_5cm	Yeayt_hareg	0	0
T4P4	3247	Higher	0_5cm	Yebeg_Tsegur	0	0
T4P4	3247	Higher	0_5cm	Yebere_milas	0	0
T4P4	3247	Higher	0_5cm	Yedega_embuay	0	0
T4P4	3247	Higher	0_5cm	Yedega_kitel	0	0
T4P4	3247	Higher	0_5cm	Yedog_kitel	0	0
T4P4	3247	Higher	0_5cm	Yeferes_zeng	0	0
T4P4	3247	Higher	0_5cm	Yejero_gutcha	0	0
T4P4	3247	Higher	0_5cm	Yeqoke_sar	0	0
T4P4	3247	Higher	0_5cm	Yetija_wotet	0	0
T4P4	3247	Higher	0_5cm	Yewof_gomen	3	33
T4P4	3247	Higher	0_5cm	Yewusha_milas	0	0
T4P4	3247	Higher	0_5cm	Yezinjero_enchet	0	0
T4P4	3247	Higher	0_5cm	Zikakbe_kitel	0	0
T4P4	3247	Higher	0_5cm	Zihnen	2	22
T4P4	3247	Higher	0_5cm	Zinb_abeba	2	22
T4P4	3247	Higher	5_10cm	Aba_bekona	0	0
T4P4	3247	Higher	5_10cm	Ahya_gordm	0	0
T4P4	3247	Higher	5_10cm	Ashekt	0	0
T4P4	3247	Higher	5_10cm	Asta	1	11
T4P4	3247	Higher	5_10cm	Alene	0	0
T4P4	3247	Higher	5_10cm	Amar_qitel	0	0
T4P4	3247	Higher	5_10cm	Ayderke	0	0
T4P4	3247	Higher	5_10cm	Azmit	0	0
T4P4	3247	Higher	5_10cm	Azo_hareg	0	0
T4P4	3247	Higher	5_10cm	Bala_sar	0	0
T4P4	3247	Higher	5_10cm	Berbee_kitel	0	0
T4P4	3247	Higher	5_10cm	Bicha_abeba	0	0
T4P4	3247	Higher	5_10cm	Chima	0	0
T4P4	3247	Higher	5_10cm	Chiqugn	0	0
T4P4	3247	Higher	5_10cm	Chuba	0	0
T4P4	3247	Higher	5_10cm	Diba_abeba	0	0
T4P4	3247	Higher	5_10cm	Duaduate	0	0
T4P4	3247	Higher	5_10cm	Fyele_feji	0	0
T4P4	3247	Higher	5_10cm	Genete	0	0
T4P4	3247	Higher	5_10cm	Geleza	0	0
T4P4	3247	Higher	5_10cm	Guasa	0	0
T4P4	3247	Higher	5_10cm	Endehula	0	0
T4P4	3247	Higher	5_10cm	Kismicha	0	0
T4P4	3247	Higher	5_10cm	Kutintina	0	0
T4P4	3247	Higher	5_10cm	Lomi_kitel	0	0
T4P4	3247	Higher	5_10cm	Medhanit_kitel	0	0
T4P4	3247	Higher	5_10cm	Muja	0	0
T4P4	3247	Higher	5_10cm	Mushra_abeba	0	0
T4P4	3247	Higher	5_10cm	Nech_hareg	0	0
T4P4	3247	Higher	5_10cm	Nech_sar	0	0
T4P4	3247	Higher	5_10cm	Nechilo	2	22
T4P4	3247	Higher	5_10cm	Qechemo	0	0
T4P4	3247	Higher	5_10cm	Qey_sar	0	0
T4P4	3247	Higher	5_10cm	Shimbra_kitel	0	0
T4P4	3247	Higher	5_10cm	Telba_abeba	0	0
T4P4	3247	Higher	5_10cm	Tija_lebek	0	0
T4P4	3247	Higher	5_10cm	Tija_abeba	0	0
T4P4	3247	Higher	5_10cm	Tikur_enchet	0	0
T4P4	3247	Higher	5_10cm	Tinbit_kitel	0	0
T4P4	3247	Higher	5_10cm	Tult	0	0
T4P4	3247	Higher	5_10cm	Timbuf	0	0
T4P4	3247	Higher	5_10cm	Wotete	0	0
T4P4	3247	Higher	5_10cm	Yeayt_hareg	1	11
T4P4	3247	Higher	5_10cm	Yebeg_Tsegur	0	0
T4P4	3247	Higher	5_10cm	Yebere_milas	0	0
T4P4	3247	Higher	5_10cm	Yedega_embuay	0	0
T4P4	3247	Higher	5_10cm	Yedega_kitel	1	11
T4P4	3247	Higher	5_10cm	Yedog_kitel	0	0
T4P4	3247	Higher	5_10cm	Yeferes_zeng	0	0
T4P4	3247	Higher	5_10cm	Yejero_gutcha	3	33
T4P4	3247	Higher	5_10cm	Yeqoke_sar	0	0
T4P4	3247	Higher	5_10cm	Yetija_wotet	0	0
T4P4	3247	Higher	5_10cm	Yewof_gomen	0	0
T4P4	3247	Higher	5_10cm	Yewusha_milas	0	0
T4P4	3247	Higher	5_10cm	Yezinjero_enchet	2	22
T4P4	3247	Higher	5_10cm	Zikakbe_kitel	0	0
T4P4	3247	Higher	5_10cm	Zihnen	20	222
T4P4	3247	Higher	5_10cm	Zinb_abeba	0	0
T4P4	3247	Higher	5_10cm	yekebero_shadey	2	22
T4P4	3247	Higher	10_15cm	Aba_bekona	0	0
T4P4	3247	Higher	10_15cm	Ahya_gordm	0	0
T4P4	3247	Higher	10_15cm	Ashekt	0	0
T4P4	3247	Higher	10_15cm	Asta	1	11
T4P4	3247	Higher	10_15cm	Alene	0	0
T4P4	3247	Higher	10_15cm	Amar_qitel	0	0
T4P4	3247	Higher	10_15cm	Ayderke	0	0
T4P4	3247	Higher	10_15cm	Azmit	0	0
T4P4	3247	Higher	10_15cm	Azo_hareg	0	0
T4P4	3247	Higher	10_15cm	Bala_sar	0	0
T4P4	3247	Higher	10_15cm	Berbee_kitel	0	0
T4P4	3247	Higher	10_15cm	Bicha_abeba	0	0
T4P4	3247	Higher	10_15cm	Chima	0	0
T4P4	3247	Higher	10_15cm	Chiqugn	0	0
T4P4	3247	Higher	10_15cm	Chuba	0	0
T4P4	3247	Higher	10_15cm	Diba_abeba	0	0
T4P4	3247	Higher	10_15cm	Duaduate	0	0
T4P4	3247	Higher	10_15cm	Fyele_feji	0	0
T4P4	3247	Higher	10_15cm	Genete	0	0
T4P4	3247	Higher	10_15cm	Geleza	0	0
T4P4	3247	Higher	10_15cm	Guasa	0	0
T4P4	3247	Higher	10_15cm	Endehula	0	0
T4P4	3247	Higher	10_15cm	Kismicha	0	0
T4P4	3247	Higher	10_15cm	Kutintina	0	0
T4P4	3247	Higher	10_15cm	Lomi_kitel	0	0
T4P4	3247	Higher	10_15cm	Medhanit_kitel	0	0
T4P4	3247	Higher	10_15cm	Muja	0	0
T4P4	3247	Higher	10_15cm	Mushra_abeba	0	0
T4P4	3247	Higher	10_15cm	Nech_hareg	0	0
T4P4	3247	Higher	10_15cm	Nech_sar	0	0
T4P4	3247	Higher	10_15cm	Nechilo	0	0
T4P4	3247	Higher	10_15cm	Qechemo	0	0
T4P4	3247	Higher	10_15cm	Qey_sar	0	0
T4P4	3247	Higher	10_15cm	Shimbra_kitel	0	0
T4P4	3247	Higher	10_15cm	Telba_abeba	0	0
T4P4	3247	Higher	10_15cm	Tija_lebek	0	0
T4P4	3247	Higher	10_15cm	Tija_abeba	0	0
T4P4	3247	Higher	10_15cm	Tikur_enchet	0	0
T4P4	3247	Higher	10_15cm	Tinbit_kitel	0	0
T4P4	3247	Higher	10_15cm	Tult	0	0
T4P4	3247	Higher	10_15cm	Timbuf	0	0
T4P4	3247	Higher	10_15cm	Wotete	0	0
T4P4	3247	Higher	10_15cm	Yeayt_hareg	0	0
T4P4	3247	Higher	10_15cm	Yebeg_Tsegur	0	0
T4P4	3247	Higher	10_15cm	Yebere_milas	0	0
T4P4	3247	Higher	10_15cm	Yedega_embuay	0	0
T4P4	3247	Higher	10_15cm	Yedega_kitel	0	0
T4P4	3247	Higher	10_15cm	Yedog_kitel	1	11
T4P4	3247	Higher	10_15cm	Yeferes_zeng	0	0
T4P4	3247	Higher	10_15cm	Yejero_gutcha	0	0
T4P4	3247	Higher	10_15cm	Yeqoke_sar	0	0
T4P4	3247	Higher	10_15cm	Yetija_wotet	0	0
T4P4	3247	Higher	10_15cm	Yewof_gomen	0	0
T4P4	3247	Higher	10_15cm	Yewusha_milas	0	0
T4P4	3247	Higher	10_15cm	Yezinjero_enchet	0	0
T4P4	3247	Higher	10_15cm	Zikakbe_kitel	0	0
T4P4	3247	Higher	10_15cm	Zihnen	0	0
T4P4	3247	Higher	10_15cm	Zinb_abeba	0	0
T4P4	3247	Higher	10_15cm	Aba_bekona	0	0
T4P4	3247	Higher	10_15cm	Ahya_gordm	0	0
T4P4	3247	Higher	10_15cm	Ashekt	0	0
T4P4	3247	Higher	10_15cm	Asta	0	0
T4P4	3247	Higher	10_15cm	Alene	0	0
T4P4	3247	Higher	10_15cm	Amar_qitel	0	0
T4P4	3247	Higher	10_15cm	Ayderke	0	0
T4P4	3247	Higher	10_15cm	Azmit	0	0
T4P4	3247	Higher	10_15cm	Azo_hareg	0	0
T4P4	3247	Higher	10_15cm	Bala_sar	0	0
T4P4	3247	Higher	10_15cm	Berbee_kitel	0	0
T4P4	3247	Higher	10_15cm	Bicha_abeba	0	0
T4P4	3247	Higher	10_15cm	Chima	0	0
T4P4	3247	Higher	10_15cm	Chiqugn	0	0
T4P4	3247	Higher	10_15cm	Chuba	0	0
T4P4	3247	Higher	10_15cm	Diba_abeba	0	0
T4P4	3247	Higher	10_15cm	Duaduate	0	0
T4P4	3247	Higher	10_15cm	Fyele_feji	0	0
T4P4	3247	Higher	10_15cm	Genete	0	0
T4P4	3247	Higher	10_15cm	Geleza	0	0
T4P4	3247	Higher	10_15cm	Guasa	0	0
T4P4	3247	Higher	10_15cm	Endehula	0	0
T4P4	3247	Higher	10_15cm	Kismicha	0	0
T4P4	3247	Higher	10_15cm	Kutintina	0	0
T4P4	3247	Higher	10_15cm	Lomi_kitel	0	0
T4P4	3247	Higher	10_15cm	Medhanit_kitel	0	0
T4P4	3247	Higher	10_15cm	Muja	0	0
T4P4	3247	Higher	10_15cm	Mushra_abeba	0	0
T4P4	3247	Higher	10_15cm	Nech_hareg	0	0
T4P4	3247	Higher	10_15cm	Nech_sar	0	0
T4P4	3247	Higher	10_15cm	Nechilo	0	0
T4P4	3247	Higher	10_15cm	Qechemo	0	0
T4P4	3247	Higher	10_15cm	Qey_sar	0	0
T4P4	3247	Higher	10_15cm	Shimbra_kitel	0	0
T4P4	3247	Higher	10_15cm	Telba_abeba	0	0
T4P4	3247	Higher	10_15cm	Tija_lebek	0	0
T4P4	3247	Higher	10_15cm	Tija_abeba	0	0
T4P4	3247	Higher	10_15cm	Tikur_enchet	0	0
T4P4	3247	Higher	10_15cm	Tinbit_kitel	0	0
T4P4	3247	Higher	10_15cm	Tult	0	0
T4P4	3247	Higher	10_15cm	Timbuf	0	0
T4P4	3247	Higher	10_15cm	Wotete	0	0
T4P4	3247	Higher	10_15cm	Yeayt_hareg	0	0
T4P4	3247	Higher	10_15cm	Yebeg_Tsegur	0	0
T4P4	3247	Higher	10_15cm	Yebere_milas	0	0
T4P4	3247	Higher	10_15cm	Yedega_embuay	0	0
T4P4	3247	Higher	10_15cm	Yedega_kitel	0	0
T4P4	3247	Higher	10_15cm	Yedog_kitel	0	0
T4P4	3247	Higher	10_15cm	Yeferes_zeng	0	0
T4P4	3247	Higher	10_15cm	Yejero_gutcha	1	11
T4P4	3247	Higher	10_15cm	Yeqoke_sar	0	0
T4P4	3247	Higher	10_15cm	Yetija_wotet	0	0
T4P4	3247	Higher	10_15cm	Yewof_gomen	0	0
T4P4	3247	Higher	10_15cm	Yewusha_milas	0	0
T4P4	3247	Higher	10_15cm	Yezinjero_enchet	0	0
T4P4	3247	Higher	10_15cm	Zikakbe_kitel	0	0
T4P4	3247	Higher	10_15cm	Zihnen	0	0
T4P4	3247	Higher	10_15cm	Zinb_abeba	0	0
T4P4	3247	Higher	10_15cm	yekebero_shadey	8	89
T4P5	3213	Higher	0_5cm	Yedog_kitel	1	11
T4P5	3213	Higher	0_5cm	Qechemo	2	22
T4P5	3213	Higher	0_5cm	Fyele_feji	1	11
T4P5	3213	Higher	0_5cm	Chima	7	78
T4P5	3213	Higher	0_5cm	Nech_sar	3	33
T4P5	3213	Higher	0_5cm	Genete	1	11
T4P5	3213	Higher	0_5cm	Ahya_gordm	1	11
T4P5	3213	Higher	0_5cm	Berbee_kitel	1	11
T4P5	3213	Higher	0_5cm	Tinbit_kitel	1	11
T4P5	3213	Higher	0_5cm	Guasa	1	11
T4P5	3213	Higher	0_5cm	Asta	15	167
T4P5	3213	Higher	5_10cm	Zihnen	1	11
T4P5	3213	Higher	5_10cm	Chima	1	11
T4P5	3213	Higher	5_10cm	Yedega_kitel	1	11
T4P5	3213	Higher	5_10cm	Asta	4	44
T4P5	3213	Higher	5_10cm	Yedog_kitel	2	22
T4P5	3213	Higher	10_15cm	Fyele_feji	1	11
T4P5	3213	Higher	10_15cm	Zihnen	2	22
T4P5	3213	Higher	10_15cm	Nechilo	7	78
T4P6	3224	Higher	0_5cm	Chima	4	44
T4P6	3224	Higher	0_5cm	Nechilo	1	11
T4P6	3224	Higher	0_5cm	Tinbit_kitel	2	22
T4P6	3224	Higher	5_10cm	Endehula	1	11
T4P6	3224	Higher	5_10cm	Telba_abeba	1	11
T4P6	3224	Higher	5_10cm	Nech_sar	2	22
T4P6	3224	Higher	10_15cm	Yejero_gutcha	1	11
T4P6	3224	Higher	10_15cm	Nech_sar	1	11
T4P8	3232	Higher	0_5cm	Yebeg_Tsegur	4	44
T4P8	3232	Higher	0_5cm	Asta	9	100
T4P8	3232	Higher	5_10cm	Fyele_feji	1	11
T4P8	3232	Higher	5_10cm	yekebero_shadey	1	11
T4P8	3232	Higher	5_10cm	Yedega_kitel	2	22
T4P8	3232	Higher	5_10cm	Yebeg_Tsegur	4	44
T4P8	3232	Higher	5_10cm	Asta	9	100
T4P8	3232	Higher	10_15cm	Bala_sar	1	11
T4P9	3223	Higher	0_5cm	Ashekt	11	122
T4P9	3223	Higher	0_5cm	Nech_sar	4	44
T4P9	3223	Higher	0_5cm	Qechemo	2	22
T4P9	3223	Higher	0_5cm	Yeayt_hareg	1	11
T4P9	3223	Higher	0_5cm	Alene	1	11
T4P9	3223	Higher	0_5cm	Asta	25	278
T4P9	3223	Higher	5_10cm	Nech_sar	2	22
T4P9	3223	Higher	5_10cm	Fyele_feji	1	11
T4P9	3223	Higher	5_10cm	Qechemo	3	33
T4P9	3223	Higher	5_10cm	Ashekt	2	22
T4P9	3223	Higher	5_10cm	Asta	5	56
T4P10	3254	Higher	0_5cm	Hareg_kitel	12	133
T4P10	3254	Higher	0_5cm	Guasa	7	78
T4P10	3254	Higher	5_10cm	Guasa	5	56
T4P10	3254	Higher	5_10cm	Hareg_kitel	1	11
T4P10	3254	Higher	5_10cm	Bicha_abeba	1	11
T4P10	3254	Higher	10_15cm	Zihnen	3	33
T4P10	3254	Higher	10_15cm	Nech_sar	4	44
T4P10	3254	Higher	10_15cm	Telba_abeba	1	11
T4P10	3254	Higher	10_15cm	Asta	12	133
T4P10	3254	Higher	10_15cm	Berbee_kitel	1	11
T4P10	3254	Higher	10_15cm	Bicha_abeba	1	11
T4P11	3250	Higher	0_5cm	Chima	6	67
T4P11	3250	Higher	0_5cm	Nechilo	1	11
T4P11	3250	Higher	0_5cm	Bala_sar	1	11
T4P11	3250	Higher	0_5cm	Asta	1	11
T4P11	3250	Higher	0_5cm	Nech_sar	2	22
T4P11	3250	Higher	5_10cm	Nechilo	1	11
T4P11	3250	Higher	5_10cm	Shewa_Arem	1	11
T4P11	3250	Higher	5_10cm	Asta	4	44
T4P13	3271	Higher	0_5cm	Yeayt_hareg	1	11
T4P13	3271	Higher	0_5cm	Bicha_abeba	3	33
T4P13	3271	Higher	0_5cm	Yejero_gutcha	1	11
T4P13	3271	Higher	0_5cm	Asta	8	89
T4P13	3271	Higher	5_10cm	Nech_sar	2	22
T4P13	3271	Higher	5_10cm	Yeayt_hareg	1	11
T4P13	3271	Higher	5_10cm	Asta	3	33
T4P13	3271	Higher	10_15cm	Endehula	2	22
T4P13	3271	Higher	10_15cm	Yedega_kitel	26	289
T4P14	3238	Higher	0_5cm	Asta	5	56
T4P14	3238	Higher	0_5cm	Yeayt_hareg	4	44
T4P14	3238	Higher	0_5cm	Chima	8	89
T4P14	3238	Higher	0_5cm	Nech_sar	3	33
T4P14	3238	Higher	5_10cm	Chima	14	156
T4P14	3238	Higher	5_10cm	Ashekt	1	11
T4P14	3238	Higher	5_10cm	Nech_sar	1	11
T4P14	3238	Higher	5_10cm	Asta	1	11
T4P14	3238	Higher	10_15cm	Ashekt	1	11
T4P14	3238	Higher	10_15cm	Nech_sar	4	44
T1P4	2892	Lower	0_5cm	Ayderke	1	11
T1P4	2892	Lower	0_5cm	Muja	1	11
T1P4	2892	Lower	0_5cm	Mushra_abeba	0	0
T1P4	2892	Lower	0_5cm	Nech_sar	1	11
T1P4	2892	Lower	0_5cm	Nechilo	2	22
T1P4	2892	Lower	0_5cm	Qey_sar	1	11
T1P4	2892	Lower	5_10cm	Ayderke	0	0
T1P4	2892	Lower	5_10cm	Muja	0	0
T1P4	2892	Lower	5_10cm	Mushra_abeba	1	11
T1P4	2892	Lower	5_10cm	Nech_sar	0	0
T1P4	2892	Lower	5_10cm	Nechilo	0	0
T1P4	2892	Lower	5_10cm	Qey_sar	0	0
T1P4	2892	Lower	10_15cm	Ayderke	0	0
T1P4	2892	Lower	10_15cm	Muja	0	0
T1P4	2892	Lower	10_15cm	Mushra_abeba	1	11
T1P4	2892	Lower	10_15cm	Nech_sar	1	11
T1P4	2892	Lower	10_15cm	Nechilo	0	0
T1P4	2892	Lower	10_15cm	Qey_sar	0	0
T1P5	2907	Lower	0_5cm	Asta	7	78
T1P5	2907	Lower	0_5cm	Ayderke	0	0
T1P5	2907	Lower	0_5cm	Muja	0	0
T1P5	2907	Lower	0_5cm	Mushra_abeba	0	0
T1P5	2907	Lower	0_5cm	Nech_sar	0	0
T1P5	2907	Lower	0_5cm	Nechilo	2	22
T1P5	2907	Lower	0_5cm	Qechemo	3	33
T1P5	2907	Lower	0_5cm	Qey_sar	0	0
T1P5	2907	Lower	0_5cm	Tija_abeba	2	22
T1P5	2907	Lower	0_5cm	Tikur_enchet	2	22
T1P5	2907	Lower	0_5cm	Yeqoke_sar	1	11
T1P5	2907	Lower	5_10cm	Asta	0	0
T1P5	2907	Lower	5_10cm	Ayderke	0	0
T1P5	2907	Lower	5_10cm	Muja	0	0
T1P5	2907	Lower	5_10cm	Mushra_abeba	0	0
T1P5	2907	Lower	5_10cm	Nech_sar	0	0
T1P5	2907	Lower	5_10cm	Nechilo	0	0
T1P5	2907	Lower	5_10cm	Qechemo	0	0
T1P5	2907	Lower	5_10cm	Qey_sar	0	0
T1P5	2907	Lower	5_10cm	Tija_abeba	0	0
T1P5	2907	Lower	5_10cm	Tikur_enchet	0	0
T1P5	2907	Lower	5_10cm	Yeqoke_sar	0	0
T1P5	2907	Lower	10_15cm	Asta	0	0
T1P5	2907	Lower	10_15cm	Ayderke	0	0
T1P5	2907	Lower	10_15cm	Muja	1	11
T1P5	2907	Lower	10_15cm	Mushra_abeba	0	0
T1P5	2907	Lower	10_15cm	Nech_sar	0	0
T1P5	2907	Lower	10_15cm	Nechilo	0	0
T1P5	2907	Lower	10_15cm	Qechemo	0	0
T1P5	2907	Lower	10_15cm	Qey_sar	0	0
T1P5	2907	Lower	10_15cm	Tija_abeba	0	0
T1P5	2907	Lower	10_15cm	Tikur_enchet	1	11
T1P5	2907	Lower	10_15cm	Yeqoke_sar	1	11
T1P6	2895	Lower	0_5cm	Asta	27	300
T1P6	2895	Lower	0_5cm	Ayderke	0	0
T1P6	2895	Lower	0_5cm	Muja	0	0
T1P6	2895	Lower	0_5cm	Mushra_abeba	0	0
T1P6	2895	Lower	0_5cm	Nech_hareg	4	44
T1P6	2895	Lower	0_5cm	Nech_sar	0	0
T1P6	2895	Lower	0_5cm	Nechilo	0	0
T1P6	2895	Lower	0_5cm	Qechemo	0	0
T1P6	2895	Lower	0_5cm	Qey_sar	0	0
T1P6	2895	Lower	0_5cm	Tija_abeba	0	0
T1P6	2895	Lower	0_5cm	Tikur_enchet	0	0
T1P6	2895	Lower	0_5cm	Tult	1	11
T1P6	2895	Lower	0_5cm	Wotete	5	56
T1P6	2895	Lower	0_5cm	Yedega_embuay	1	11
T1P6	2895	Lower	5_10cm	Asta	0	0
T1P6	2895	Lower	5_10cm	Ayderke	0	0
T1P6	2895	Lower	5_10cm	Muja	0	0
T1P6	2895	Lower	5_10cm	Mushra_abeba	0	0
T1P6	2895	Lower	5_10cm	Nech_hareg	0	0
T1P6	2895	Lower	5_10cm	Nech_sar	0	0
T1P6	2895	Lower	5_10cm	Nechilo	0	0
T1P6	2895	Lower	5_10cm	Qechemo	0	0
T1P6	2895	Lower	5_10cm	Qey_sar	0	0
T1P6	2895	Lower	5_10cm	Tija_abeba	0	0
T1P6	2895	Lower	5_10cm	Tikur_enchet	0	0
T1P6	2895	Lower	5_10cm	Tult	0	0
T1P6	2895	Lower	5_10cm	Wotete	0	0
T1P6	2895	Lower	5_10cm	Yedega_embuay	0	0
T1P6	2895	Lower	10_15cm	Asta	0	0
T1P6	2895	Lower	10_15cm	Ayderke	0	0
T1P6	2895	Lower	10_15cm	Muja	0	0
T1P6	2895	Lower	10_15cm	Mushra_abeba	0	0
T1P6	2895	Lower	10_15cm	Nech_hareg	0	0
T1P6	2895	Lower	10_15cm	Nech_sar	0	0
T1P6	2895	Lower	10_15cm	Nechilo	0	0
T1P6	2895	Lower	10_15cm	Qechemo	0	0
T1P6	2895	Lower	10_15cm	Qey_sar	0	0
T1P6	2895	Lower	10_15cm	Tija_abeba	0	0
T1P6	2895	Lower	10_15cm	Tikur_enchet	1	11
T1P6	2895	Lower	10_15cm	Tult	0	0
T1P6	2895	Lower	10_15cm	Wotete	0	0
T1P6	2895	Lower	10_15cm	Yedega_embuay	0	0
T1P7	2906	Lower	0_5cm	Ahya_gordm	1	11
T1P7	2906	Lower	0_5cm	Asta	23	256
T1P7	2906	Lower	0_5cm	Ayderke	0	0
T1P7	2906	Lower	0_5cm	Azmit	0	0
T1P7	2906	Lower	0_5cm	Azo_hareg	3	33
T1P7	2906	Lower	0_5cm	Bala_sar	0	0
T1P7	2906	Lower	0_5cm	Fyele_feji	1	11
T1P7	2906	Lower	0_5cm	Endehula	1	11
T1P7	2906	Lower	0_5cm	Muja	0	0
T1P7	2906	Lower	0_5cm	Mushra_abeba	1	11
T1P7	2906	Lower	0_5cm	Nech_hareg	0	0
T1P7	2906	Lower	0_5cm	Nech_sar	0	0
T1P7	2906	Lower	0_5cm	Nechilo	1	11
T1P7	2906	Lower	0_5cm	Qechemo	0	0
T1P7	2906	Lower	0_5cm	Qey_sar	0	0
T1P7	2906	Lower	0_5cm	Tija_abeba	0	0
T1P7	2906	Lower	0_5cm	Tikur_enchet	0	0
T1P7	2906	Lower	0_5cm	Tult	0	0
T1P7	2906	Lower	0_5cm	Wotete	0	0
T1P7	2906	Lower	0_5cm	Yebere_milas	2	22
T1P7	2906	Lower	0_5cm	Yedega_embuay	0	0
T1P7	2906	Lower	0_5cm	Yeferes_zeng	0	0
T1P7	2906	Lower	0_5cm	Yeqoke_sar	2	22
T1P7	2906	Lower	5_10cm	Ahya_gordm	0	0
T1P7	2906	Lower	5_10cm	Asta	0	0
T1P7	2906	Lower	5_10cm	Ayderke	0	0
T1P7	2906	Lower	5_10cm	Azmit	0	0
T1P7	2906	Lower	5_10cm	Azo_hareg	0	0
T1P7	2906	Lower	5_10cm	Bala_sar	0	0
T1P7	2906	Lower	5_10cm	Fyele_feji	0	0
T1P7	2906	Lower	5_10cm	Endehula	0	0
T1P7	2906	Lower	5_10cm	Muja	0	0
T1P7	2906	Lower	5_10cm	Mushra_abeba	0	0
T1P7	2906	Lower	5_10cm	Nech_hareg	0	0
T1P7	2906	Lower	5_10cm	Nech_sar	0	0
T1P7	2906	Lower	5_10cm	Nechilo	0	0
T1P7	2906	Lower	5_10cm	Qechemo	0	0
T1P7	2906	Lower	5_10cm	Qey_sar	0	0
T1P7	2906	Lower	5_10cm	Tija_abeba	0	0
T1P7	2906	Lower	5_10cm	Tikur_enchet	0	0
T1P7	2906	Lower	5_10cm	Tult	0	0
T1P7	2906	Lower	5_10cm	Wotete	0	0
T1P7	2906	Lower	5_10cm	Yebere_milas	0	0
T1P7	2906	Lower	5_10cm	Yedega_embuay	0	0
T1P7	2906	Lower	5_10cm	Yeferes_zeng	0	0
T1P7	2906	Lower	5_10cm	Yeqoke_sar	0	0
T1P7	2906	Lower	10_15cm	Ahya_gordm	0	0
T1P7	2906	Lower	10_15cm	Asta	0	0
T1P7	2906	Lower	10_15cm	Ayderke	0	0
T1P7	2906	Lower	10_15cm	Azmit	1	11
T1P7	2906	Lower	10_15cm	Azo_hareg	0	0
T1P7	2906	Lower	10_15cm	Bala_sar	1	11
T1P7	2906	Lower	10_15cm	Fyele_feji	0	0
T1P7	2906	Lower	10_15cm	Endehula	0	0
T1P7	2906	Lower	10_15cm	Muja	0	0
T1P7	2906	Lower	10_15cm	Mushra_abeba	0	0
T1P7	2906	Lower	10_15cm	Nech_hareg	0	0
T1P7	2906	Lower	10_15cm	Nech_sar	0	0
T1P7	2906	Lower	10_15cm	Nechilo	0	0
T1P7	2906	Lower	10_15cm	Qechemo	0	0
T1P7	2906	Lower	10_15cm	Qey_sar	0	0
T1P7	2906	Lower	10_15cm	Tija_abeba	1	11
T1P7	2906	Lower	10_15cm	Tikur_enchet	0	0
T1P7	2906	Lower	10_15cm	Tult	0	0
T1P7	2906	Lower	10_15cm	Wotete	0	0
T1P7	2906	Lower	10_15cm	Yebere_milas	0	0
T1P7	2906	Lower	10_15cm	Yedega_embuay	0	0
T1P7	2906	Lower	10_15cm	Yeferes_zeng	1	11
T1P7	2906	Lower	10_15cm	Yeqoke_sar	0	0
T1P8	2935	Lower	0_5cm	Aba_bekona	0	0
T1P8	2935	Lower	0_5cm	Ahya_gordm	0	0
T1P8	2935	Lower	0_5cm	Asta	0	0
T1P8	2935	Lower	0_5cm	Ayderke	0	0
T1P8	2935	Lower	0_5cm	Azmit	1	11
T1P8	2935	Lower	0_5cm	Azo_hareg	0	0
T1P8	2935	Lower	0_5cm	Bala_sar	0	0
T1P8	2935	Lower	0_5cm	Diba_abeba	1	11
T1P8	2935	Lower	0_5cm	Fyele_feji	0	0
T1P8	2935	Lower	0_5cm	Endehula	0	0
T1P8	2935	Lower	0_5cm	Muja	0	0
T1P8	2935	Lower	0_5cm	Mushra_abeba	0	0
T1P8	2935	Lower	0_5cm	Nech_hareg	0	0
T1P8	2935	Lower	0_5cm	Nech_sar	0	0
T1P8	2935	Lower	0_5cm	Nechilo	1	11
T1P8	2935	Lower	0_5cm	Qechemo	0	0
T1P8	2935	Lower	0_5cm	Qey_sar	0	0
T1P8	2935	Lower	0_5cm	Telba_abeba	0	0
T1P8	2935	Lower	0_5cm	Tija_abeba	0	0
T1P8	2935	Lower	0_5cm	Tikur_enchet	0	0
T1P8	2935	Lower	0_5cm	Tinbit_kitel	1	11
T1P8	2935	Lower	0_5cm	Tult	0	0
T1P8	2935	Lower	0_5cm	Wotete	0	0
T1P8	2935	Lower	0_5cm	Yebeg_Tsegur	0	0
T1P8	2935	Lower	0_5cm	Yebere_milas	0	0
T1P8	2935	Lower	0_5cm	Yedega_embuay	0	0
T1P8	2935	Lower	0_5cm	Yedega_kitel	0	0
T1P8	2935	Lower	0_5cm	Yeferes_zeng	0	0
T1P8	2935	Lower	0_5cm	Yeqoke_sar	0	0
T1P8	2935	Lower	0_5cm	Yetija_wotet	4	44
T1P8	2935	Lower	5_10cm	Aba_bekona	0	0
T1P8	2935	Lower	5_10cm	Ahya_gordm	0	0
T1P8	2935	Lower	5_10cm	Asta	0	0
T1P8	2935	Lower	5_10cm	Ayderke	0	0
T1P8	2935	Lower	5_10cm	Azmit	0	0
T1P8	2935	Lower	5_10cm	Azo_hareg	0	0
T1P8	2935	Lower	5_10cm	Bala_sar	0	0
T1P8	2935	Lower	5_10cm	Diba_abeba	0	0
T1P8	2935	Lower	5_10cm	Fyele_feji	1	11
T1P8	2935	Lower	5_10cm	Endehula	0	0
T1P8	2935	Lower	5_10cm	Muja	0	0
T1P8	2935	Lower	5_10cm	Mushra_abeba	0	0
T1P8	2935	Lower	5_10cm	Nech_hareg	0	0
T1P8	2935	Lower	5_10cm	Nech_sar	0	0
T1P8	2935	Lower	5_10cm	Nechilo	2	22
T1P8	2935	Lower	5_10cm	Qechemo	0	0
T1P8	2935	Lower	5_10cm	Qey_sar	0	0
T1P8	2935	Lower	5_10cm	Telba_abeba	2	22
T1P8	2935	Lower	5_10cm	Tija_abeba	0	0
T1P8	2935	Lower	5_10cm	Tikur_enchet	0	0
T1P8	2935	Lower	5_10cm	Tinbit_kitel	0	0
T1P8	2935	Lower	5_10cm	Tult	0	0
T1P8	2935	Lower	5_10cm	Wotete	0	0
T1P8	2935	Lower	5_10cm	Yebeg_Tsegur	0	0
T1P8	2935	Lower	5_10cm	Yebere_milas	0	0
T1P8	2935	Lower	5_10cm	Yedega_embuay	0	0
T1P8	2935	Lower	5_10cm	Yedega_kitel	1	11
T1P8	2935	Lower	5_10cm	Yeferes_zeng	0	0
T1P8	2935	Lower	5_10cm	Yeqoke_sar	0	0
T1P8	2935	Lower	5_10cm	Yetija_wotet	0	0
T1P8	2935	Lower	10_15cm	Aba_bekona	2	22
T1P8	2935	Lower	10_15cm	Ahya_gordm	0	0
T1P8	2935	Lower	10_15cm	Asta	0	0
T1P8	2935	Lower	10_15cm	Ayderke	0	0
T1P8	2935	Lower	10_15cm	Azmit	0	0
T1P8	2935	Lower	10_15cm	Azo_hareg	0	0
T1P8	2935	Lower	10_15cm	Bala_sar	0	0
T1P8	2935	Lower	10_15cm	Diba_abeba	0	0
T1P8	2935	Lower	10_15cm	Fyele_feji	0	0
T1P8	2935	Lower	10_15cm	Endehula	0	0
T1P8	2935	Lower	10_15cm	Muja	0	0
T1P8	2935	Lower	10_15cm	Mushra_abeba	0	0
T1P8	2935	Lower	10_15cm	Nech_hareg	0	0
T1P8	2935	Lower	10_15cm	Nech_sar	0	0
T1P8	2935	Lower	10_15cm	Nechilo	0	0
T1P8	2935	Lower	10_15cm	Qechemo	0	0
T1P8	2935	Lower	10_15cm	Qey_sar	0	0
T1P8	2935	Lower	10_15cm	Telba_abeba	0	0
T1P8	2935	Lower	10_15cm	Tija_abeba	0	0
T1P8	2935	Lower	10_15cm	Tikur_enchet	0	0
T1P8	2935	Lower	10_15cm	Tinbit_kitel	0	0
T1P8	2935	Lower	10_15cm	Tult	0	0
T1P8	2935	Lower	10_15cm	Wotete	0	0
T1P8	2935	Lower	10_15cm	Yebeg_Tsegur	1	11
T1P8	2935	Lower	10_15cm	Yebere_milas	0	0
T1P8	2935	Lower	10_15cm	Yedega_embuay	0	0
T1P8	2935	Lower	10_15cm	Yedega_kitel	0	0
T1P8	2935	Lower	10_15cm	Yeferes_zeng	0	0
T1P8	2935	Lower	10_15cm	Yeqoke_sar	0	0
T1P8	2935	Lower	10_15cm	Yetija_wotet	0	0
T1P9	2968	Lower	0_5cm	Aba_bekona	0	0
T1P9	2968	Lower	0_5cm	Ahya_gordm	4	44
T1P9	2968	Lower	0_5cm	Asta	7	78
T1P9	2968	Lower	0_5cm	Ayderke	0	0
T1P9	2968	Lower	0_5cm	Azmit	0	0
T1P9	2968	Lower	0_5cm	Azo_hareg	0	0
T1P9	2968	Lower	0_5cm	Bala_sar	0	0
T1P9	2968	Lower	0_5cm	Diba_abeba	2	22
T1P9	2968	Lower	0_5cm	Duaduate	4	44
T1P9	2968	Lower	0_5cm	Fyele_feji	0	0
T1P9	2968	Lower	0_5cm	Genete	2	22
T1P9	2968	Lower	0_5cm	Endehula	2	22
T1P9	2968	Lower	0_5cm	Lomi_kitel	1	11
T1P9	2968	Lower	0_5cm	Muja	0	0
T1P9	2968	Lower	0_5cm	Mushra_abeba	0	0
T1P9	2968	Lower	0_5cm	Nech_hareg	0	0
T1P9	2968	Lower	0_5cm	Nech_sar	0	0
T1P9	2968	Lower	0_5cm	Nechilo	0	0
T1P9	2968	Lower	0_5cm	Qechemo	0	0
T1P9	2968	Lower	0_5cm	Qey_sar	0	0
T1P9	2968	Lower	0_5cm	Shimbra_kitel	0	0
T1P9	2968	Lower	0_5cm	Telba_abeba	0	0
T1P9	2968	Lower	0_5cm	Tija_abeba	0	0
T1P9	2968	Lower	0_5cm	Tikur_enchet	0	0
T1P9	2968	Lower	0_5cm	Tinbit_kitel	0	0
T1P9	2968	Lower	0_5cm	Tult	0	0
T1P9	2968	Lower	0_5cm	Wotete	0	0
T1P9	2968	Lower	0_5cm	Yebeg_Tsegur	0	0
T1P9	2968	Lower	0_5cm	Yebere_milas	0	0
T1P9	2968	Lower	0_5cm	Yedega_embuay	0	0
T1P9	2968	Lower	0_5cm	Yedega_kitel	0	0
T1P9	2968	Lower	0_5cm	Yedog_kitel	0	0
T1P9	2968	Lower	0_5cm	Yeferes_zeng	0	0
T1P9	2968	Lower	0_5cm	Yejero_gutcha	0	0
T1P9	2968	Lower	0_5cm	Yeqoke_sar	0	0
T1P9	2968	Lower	0_5cm	Yetija_wotet	0	0
T1P9	2968	Lower	0_5cm	Yewof_gomen	0	0
T1P9	2968	Lower	0_5cm	Zihnen	1	11
T1P9	2968	Lower	5_10cm	Aba_bekona	0	0
T1P9	2968	Lower	5_10cm	Ahya_gordm	1	11
T1P9	2968	Lower	5_10cm	Asta	0	0
T1P9	2968	Lower	5_10cm	Ayderke	0	0
T1P9	2968	Lower	5_10cm	Azmit	0	0
T1P9	2968	Lower	5_10cm	Azo_hareg	0	0
T1P9	2968	Lower	5_10cm	Bala_sar	0	0
T1P9	2968	Lower	5_10cm	Diba_abeba	0	0
T1P9	2968	Lower	5_10cm	Duaduate	0	0
T1P9	2968	Lower	5_10cm	Fyele_feji	0	0
T1P9	2968	Lower	5_10cm	Genete	0	0
T1P9	2968	Lower	5_10cm	Endehula	1	11
T1P9	2968	Lower	5_10cm	Lomi_kitel	0	0
T1P9	2968	Lower	5_10cm	Muja	0	0
T1P9	2968	Lower	5_10cm	Mushra_abeba	0	0
T1P9	2968	Lower	5_10cm	Nech_hareg	0	0
T1P9	2968	Lower	5_10cm	Nech_sar	0	0
T1P9	2968	Lower	5_10cm	Nechilo	0	0
T1P9	2968	Lower	5_10cm	Qechemo	0	0
T1P9	2968	Lower	5_10cm	Qey_sar	0	0
T1P9	2968	Lower	5_10cm	Shimbra_kitel	1	11
T1P9	2968	Lower	5_10cm	Telba_abeba	0	0
T1P9	2968	Lower	5_10cm	Tija_abeba	0	0
T1P9	2968	Lower	5_10cm	Tikur_enchet	0	0
T1P9	2968	Lower	5_10cm	Tinbit_kitel	1	11
T1P9	2968	Lower	5_10cm	Tult	0	0
T1P9	2968	Lower	5_10cm	Wotete	0	0
T1P9	2968	Lower	5_10cm	Yebeg_Tsegur	0	0
T1P9	2968	Lower	5_10cm	Yebere_milas	0	0
T1P9	2968	Lower	5_10cm	Yedega_embuay	0	0
T1P9	2968	Lower	5_10cm	Yedega_kitel	0	0
T1P9	2968	Lower	5_10cm	Yedog_kitel	1	11
T1P9	2968	Lower	5_10cm	Yeferes_zeng	0	0
T1P9	2968	Lower	5_10cm	Yejero_gutcha	1	11
T1P9	2968	Lower	5_10cm	Yeqoke_sar	0	0
T1P9	2968	Lower	5_10cm	Yetija_wotet	0	0
T1P9	2968	Lower	5_10cm	Yewof_gomen	0	0
T1P9	2968	Lower	5_10cm	Zihnen	0	0
T1P9	2968	Lower	10_15cm	Aba_bekona	0	0
T1P9	2968	Lower	10_15cm	Ahya_gordm	3	33
T1P9	2968	Lower	10_15cm	Asta	0	0
T1P9	2968	Lower	10_15cm	Ayderke	0	0
T1P9	2968	Lower	10_15cm	Azmit	0	0
T1P9	2968	Lower	10_15cm	Azo_hareg	0	0
T1P9	2968	Lower	10_15cm	Bala_sar	0	0
T1P9	2968	Lower	10_15cm	Diba_abeba	1	11
T1P9	2968	Lower	10_15cm	Duaduate	0	0
T1P9	2968	Lower	10_15cm	Fyele_feji	0	0
T1P9	2968	Lower	10_15cm	Genete	0	0
T1P9	2968	Lower	10_15cm	Endehula	0	0
T1P9	2968	Lower	10_15cm	Lomi_kitel	0	0
T1P9	2968	Lower	10_15cm	Muja	0	0
T1P9	2968	Lower	10_15cm	Mushra_abeba	0	0
T1P9	2968	Lower	10_15cm	Nech_hareg	0	0
T1P9	2968	Lower	10_15cm	Nech_sar	0	0
T1P9	2968	Lower	10_15cm	Nechilo	2	22
T1P9	2968	Lower	10_15cm	Qechemo	0	0
T1P9	2968	Lower	10_15cm	Qey_sar	0	0
T1P9	2968	Lower	10_15cm	Shimbra_kitel	0	0
T1P9	2968	Lower	10_15cm	Telba_abeba	1	11
T1P9	2968	Lower	10_15cm	Tija_abeba	1	11
T1P9	2968	Lower	10_15cm	Tikur_enchet	0	0
T1P9	2968	Lower	10_15cm	Tinbit_kitel	0	0
T1P9	2968	Lower	10_15cm	Tult	0	0
T1P9	2968	Lower	10_15cm	Wotete	0	0
T1P9	2968	Lower	10_15cm	Yebeg_Tsegur	0	0
T1P9	2968	Lower	10_15cm	Yebere_milas	0	0
T1P9	2968	Lower	10_15cm	Yedega_embuay	0	0
T1P9	2968	Lower	10_15cm	Yedega_kitel	0	0
T1P9	2968	Lower	10_15cm	Yedog_kitel	0	0
T1P9	2968	Lower	10_15cm	Yeferes_zeng	0	0
T1P9	2968	Lower	10_15cm	Yejero_gutcha	2	22
T1P9	2968	Lower	10_15cm	Yeqoke_sar	0	0
T1P9	2968	Lower	10_15cm	Yetija_wotet	0	0
T1P9	2968	Lower	10_15cm	Yewof_gomen	1	11
T1P9	2968	Lower	10_15cm	Zihnen	0	0
T1P10	3007	Middle	0_5cm	Aba_bekona	0	0
T1P10	3007	Middle	0_5cm	Ahya_gordm	0	0
T1P10	3007	Middle	0_5cm	Asta	0	0
T1P10	3007	Middle	0_5cm	Ayderke	0	0
T1P10	3007	Middle	0_5cm	Azmit	2	22
T1P10	3007	Middle	0_5cm	Azo_hareg	0	0
T1P10	3007	Middle	0_5cm	Bala_sar	0	0
T1P10	3007	Middle	0_5cm	Diba_abeba	0	0
T1P10	3007	Middle	0_5cm	Duaduate	0	0
T1P10	3007	Middle	0_5cm	Fyele_feji	0	0
T1P10	3007	Middle	0_5cm	Genete	0	0
T1P10	3007	Middle	0_5cm	Geleza	0	0
T1P10	3007	Middle	0_5cm	Endehula	0	0
T1P10	3007	Middle	0_5cm	Lomi_kitel	0	0
T1P10	3007	Middle	0_5cm	Medhanit_kitel	1	11
T1P10	3007	Middle	0_5cm	Muja	0	0
T1P10	3007	Middle	0_5cm	Mushra_abeba	0	0
T1P10	3007	Middle	0_5cm	Nech_hareg	0	0
T1P10	3007	Middle	0_5cm	Nech_sar	0	0
T1P10	3007	Middle	0_5cm	Nechilo	0	0
T1P10	3007	Middle	0_5cm	Qechemo	0	0
T1P10	3007	Middle	0_5cm	Qey_sar	0	0
T1P10	3007	Middle	0_5cm	Shimbra_kitel	0	0
T1P10	3007	Middle	0_5cm	Telba_abeba	0	0
T1P10	3007	Middle	0_5cm	Tija_abeba	7	78
T1P10	3007	Middle	0_5cm	Tikur_enchet	0	0
T1P10	3007	Middle	0_5cm	Tinbit_kitel	0	0
T1P10	3007	Middle	0_5cm	Tult	0	0
T1P10	3007	Middle	0_5cm	Wotete	0	0
T1P10	3007	Middle	0_5cm	Yeayt_hareg	0	0
T1P10	3007	Middle	0_5cm	Yebeg_Tsegur	0	0
T1P10	3007	Middle	0_5cm	Yebere_milas	0	0
T1P10	3007	Middle	0_5cm	Yedega_embuay	0	0
T1P10	3007	Middle	0_5cm	Yedega_kitel	0	0
T1P10	3007	Middle	0_5cm	Yedog_kitel	0	0
T1P10	3007	Middle	0_5cm	Yeferes_zeng	0	0
T1P10	3007	Middle	0_5cm	Yejero_gutcha	0	0
T1P10	3007	Middle	0_5cm	Yeqoke_sar	0	0
T1P10	3007	Middle	0_5cm	Yetija_wotet	0	0
T1P10	3007	Middle	0_5cm	Yewof_gomen	0	0
T1P10	3007	Middle	0_5cm	Zihnen	0	0
T1P10	3007	Middle	5_10cm	Aba_bekona	0	0
T1P10	3007	Middle	5_10cm	Ahya_gordm	1	11
T1P10	3007	Middle	5_10cm	Asta	0	0
T1P10	3007	Middle	5_10cm	Ayderke	0	0
T1P10	3007	Middle	5_10cm	Azmit	0	0
T1P10	3007	Middle	5_10cm	Azo_hareg	0	0
T1P10	3007	Middle	5_10cm	Bala_sar	0	0
T1P10	3007	Middle	5_10cm	Diba_abeba	0	0
T1P10	3007	Middle	5_10cm	Duaduate	1	11
T1P10	3007	Middle	5_10cm	Fyele_feji	0	0
T1P10	3007	Middle	5_10cm	Genete	0	0
T1P10	3007	Middle	5_10cm	Geleza	0	0
T1P10	3007	Middle	5_10cm	Endehula	0	0
T1P10	3007	Middle	5_10cm	Lomi_kitel	0	0
T1P10	3007	Middle	5_10cm	Medhanit_kitel	0	0
T1P10	3007	Middle	5_10cm	Muja	0	0
T1P10	3007	Middle	5_10cm	Mushra_abeba	0	0
T1P10	3007	Middle	5_10cm	Nech_hareg	0	0
T1P10	3007	Middle	5_10cm	Nech_sar	0	0
T1P10	3007	Middle	5_10cm	Nechilo	1	11
T1P10	3007	Middle	5_10cm	Qechemo	0	0
T1P10	3007	Middle	5_10cm	Qey_sar	0	0
T1P10	3007	Middle	5_10cm	Shimbra_kitel	0	0
T1P10	3007	Middle	5_10cm	Telba_abeba	0	0
T1P10	3007	Middle	5_10cm	Tija_abeba	6	67
T1P10	3007	Middle	5_10cm	Tikur_enchet	0	0
T1P10	3007	Middle	5_10cm	Tinbit_kitel	4	44
T1P10	3007	Middle	5_10cm	Tult	0	0
T1P10	3007	Middle	5_10cm	Wotete	0	0
T1P10	3007	Middle	5_10cm	Yeayt_hareg	1	11
T1P10	3007	Middle	5_10cm	Yebeg_Tsegur	0	0
T1P10	3007	Middle	5_10cm	Yebere_milas	0	0
T1P10	3007	Middle	5_10cm	Yedega_embuay	0	0
T1P10	3007	Middle	5_10cm	Yedega_kitel	0	0
T1P10	3007	Middle	5_10cm	Yedog_kitel	0	0
T1P10	3007	Middle	5_10cm	Yeferes_zeng	0	0
T1P10	3007	Middle	5_10cm	Yejero_gutcha	0	0
T1P10	3007	Middle	5_10cm	Yeqoke_sar	0	0
T1P10	3007	Middle	5_10cm	Yetija_wotet	0	0
T1P10	3007	Middle	5_10cm	Yewof_gomen	0	0
T1P10	3007	Middle	5_10cm	Zihnen	0	0
T1P10	3007	Middle	10_15cm	Aba_bekona	0	0
T1P10	3007	Middle	10_15cm	Ahya_gordm	0	0
T1P10	3007	Middle	10_15cm	Asta	0	0
T1P10	3007	Middle	10_15cm	Ayderke	0	0
T1P10	3007	Middle	10_15cm	Azmit	0	0
T1P10	3007	Middle	10_15cm	Azo_hareg	0	0
T1P10	3007	Middle	10_15cm	Bala_sar	0	0
T1P10	3007	Middle	10_15cm	Diba_abeba	1	11
T1P10	3007	Middle	10_15cm	Duaduate	0	0
T1P10	3007	Middle	10_15cm	Fyele_feji	1	11
T1P10	3007	Middle	10_15cm	Genete	0	0
T1P10	3007	Middle	10_15cm	Geleza	3	33
T1P10	3007	Middle	10_15cm	Endehula	0	0
T1P10	3007	Middle	10_15cm	Lomi_kitel	0	0
T1P10	3007	Middle	10_15cm	Medhanit_kitel	0	0
T1P10	3007	Middle	10_15cm	Muja	0	0
T1P10	3007	Middle	10_15cm	Mushra_abeba	0	0
T1P10	3007	Middle	10_15cm	Nech_hareg	0	0
T1P10	3007	Middle	10_15cm	Nech_sar	0	0
T1P10	3007	Middle	10_15cm	Nechilo	0	0
T1P10	3007	Middle	10_15cm	Qechemo	0	0
T1P10	3007	Middle	10_15cm	Qey_sar	0	0
T1P10	3007	Middle	10_15cm	Shimbra_kitel	0	0
T1P10	3007	Middle	10_15cm	Telba_abeba	0	0
T1P10	3007	Middle	10_15cm	Tija_abeba	0	0
T1P10	3007	Middle	10_15cm	Tikur_enchet	0	0
T1P10	3007	Middle	10_15cm	Tinbit_kitel	0	0
T1P10	3007	Middle	10_15cm	Tult	0	0
T1P10	3007	Middle	10_15cm	Wotete	0	0
T1P10	3007	Middle	10_15cm	Yeayt_hareg	0	0
T1P10	3007	Middle	10_15cm	Yebeg_Tsegur	0	0
T1P10	3007	Middle	10_15cm	Yebere_milas	0	0
T1P10	3007	Middle	10_15cm	Yedega_embuay	0	0
T1P10	3007	Middle	10_15cm	Yedega_kitel	0	0
T1P10	3007	Middle	10_15cm	Yedog_kitel	0	0
T1P10	3007	Middle	10_15cm	Yeferes_zeng	0	0
T1P10	3007	Middle	10_15cm	Yejero_gutcha	0	0
T1P10	3007	Middle	10_15cm	Yeqoke_sar	0	0
T1P10	3007	Middle	10_15cm	Yetija_wotet	0	0
T1P10	3007	Middle	10_15cm	Yewof_gomen	0	0
T1P10	3007	Middle	10_15cm	Zihnen	0	0
T2P1	3002	Middle	0_5cm	Aba_bekona	0	0
T2P1	3002	Middle	0_5cm	Ahya_gordm	0	0
T2P1	3002	Middle	0_5cm	Asta	0	0
T2P1	3002	Middle	0_5cm	Ayderke	0	0
T2P1	3002	Middle	0_5cm	Azmit	1	11
T2P1	3002	Middle	0_5cm	Azo_hareg	0	0
T2P1	3002	Middle	0_5cm	Bala_sar	0	0
T2P1	3002	Middle	0_5cm	Diba_abeba	0	0
T2P1	3002	Middle	0_5cm	Duaduate	0	0
T2P1	3002	Middle	0_5cm	Fyele_feji	0	0
T2P1	3002	Middle	0_5cm	Genete	3	33
T2P1	3002	Middle	0_5cm	Geleza	0	0
T2P1	3002	Middle	0_5cm	Endehula	0	0
T2P1	3002	Middle	0_5cm	Lomi_kitel	0	0
T2P1	3002	Middle	0_5cm	Medhanit_kitel	0	0
T2P1	3002	Middle	0_5cm	Muja	0	0
T2P1	3002	Middle	0_5cm	Mushra_abeba	0	0
T2P1	3002	Middle	0_5cm	Nech_hareg	0	0
T2P1	3002	Middle	0_5cm	Nech_sar	3	33
T2P1	3002	Middle	0_5cm	Nechilo	2	22
T2P1	3002	Middle	0_5cm	Qechemo	0	0
T2P1	3002	Middle	0_5cm	Qey_sar	0	0
T2P1	3002	Middle	0_5cm	Shimbra_kitel	1	11
T2P1	3002	Middle	0_5cm	Telba_abeba	0	0
T2P1	3002	Middle	0_5cm	Tija_abeba	0	0
T2P1	3002	Middle	0_5cm	Tikur_enchet	0	0
T2P1	3002	Middle	0_5cm	Tinbit_kitel	0	0
T2P1	3002	Middle	0_5cm	Tult	0	0
T2P1	3002	Middle	0_5cm	Wotete	0	0
T2P1	3002	Middle	0_5cm	Yeayt_hareg	0	0
T2P1	3002	Middle	0_5cm	Yebeg_Tsegur	0	0
T2P1	3002	Middle	0_5cm	Yebere_milas	0	0
T2P1	3002	Middle	0_5cm	Yedega_embuay	0	0
T2P1	3002	Middle	0_5cm	Yedega_kitel	0	0
T2P1	3002	Middle	0_5cm	Yedog_kitel	0	0
T2P1	3002	Middle	0_5cm	Yeferes_zeng	0	0
T2P1	3002	Middle	0_5cm	Yejero_gutcha	1	11
T2P1	3002	Middle	0_5cm	Yeqoke_sar	0	0
T2P1	3002	Middle	0_5cm	Yetija_wotet	0	0
T2P1	3002	Middle	0_5cm	Yewof_gomen	0	0
T2P1	3002	Middle	0_5cm	Zihnen	0	0
T2P1	3002	Middle	5_10cm	Aba_bekona	0	0
T2P1	3002	Middle	5_10cm	Ahya_gordm	0	0
T2P1	3002	Middle	5_10cm	Asta	0	0
T2P1	3002	Middle	5_10cm	Ayderke	0	0
T2P1	3002	Middle	5_10cm	Azmit	0	0
T2P1	3002	Middle	5_10cm	Azo_hareg	0	0
T2P1	3002	Middle	5_10cm	Bala_sar	0	0
T2P1	3002	Middle	5_10cm	Diba_abeba	0	0
T2P1	3002	Middle	5_10cm	Duaduate	0	0
T2P1	3002	Middle	5_10cm	Fyele_feji	0	0
T2P1	3002	Middle	5_10cm	Genete	0	0
T2P1	3002	Middle	5_10cm	Geleza	0	0
T2P1	3002	Middle	5_10cm	Endehula	0	0
T2P1	3002	Middle	5_10cm	Lomi_kitel	0	0
T2P1	3002	Middle	5_10cm	Medhanit_kitel	0	0
T2P1	3002	Middle	5_10cm	Muja	0	0
T2P1	3002	Middle	5_10cm	Mushra_abeba	0	0
T2P1	3002	Middle	5_10cm	Nech_hareg	0	0
T2P1	3002	Middle	5_10cm	Nech_sar	1	11
T2P1	3002	Middle	5_10cm	Nechilo	0	0
T2P1	3002	Middle	5_10cm	Qechemo	0	0
T2P1	3002	Middle	5_10cm	Qey_sar	0	0
T2P1	3002	Middle	5_10cm	Shimbra_kitel	0	0
T2P1	3002	Middle	5_10cm	Telba_abeba	1	11
T2P1	3002	Middle	5_10cm	Tija_abeba	0	0
T2P1	3002	Middle	5_10cm	Tikur_enchet	0	0
T2P1	3002	Middle	5_10cm	Tinbit_kitel	0	0
T2P1	3002	Middle	5_10cm	Tult	0	0
T2P1	3002	Middle	5_10cm	Wotete	0	0
T2P1	3002	Middle	5_10cm	Yeayt_hareg	0	0
T2P1	3002	Middle	5_10cm	Yebeg_Tsegur	0	0
T2P1	3002	Middle	5_10cm	Yebere_milas	0	0
T2P1	3002	Middle	5_10cm	Yedega_embuay	0	0
T2P1	3002	Middle	5_10cm	Yedega_kitel	0	0
T2P1	3002	Middle	5_10cm	Yedog_kitel	0	0
T2P1	3002	Middle	5_10cm	Yeferes_zeng	0	0
T2P1	3002	Middle	5_10cm	Yejero_gutcha	0	0
T2P1	3002	Middle	5_10cm	Yeqoke_sar	0	0
T2P1	3002	Middle	5_10cm	Yetija_wotet	0	0
T2P1	3002	Middle	5_10cm	Yewof_gomen	0	0
T2P1	3002	Middle	5_10cm	Zihnen	0	0
T2P1	3002	Middle	10_15cm	Aba_bekona	0	0
T2P1	3002	Middle	10_15cm	Ahya_gordm	0	0
T2P1	3002	Middle	10_15cm	Asta	0	0
T2P1	3002	Middle	10_15cm	Ayderke	0	0
T2P1	3002	Middle	10_15cm	Azmit	0	0
T2P1	3002	Middle	10_15cm	Azo_hareg	0	0
T2P1	3002	Middle	10_15cm	Bala_sar	0	0
T2P1	3002	Middle	10_15cm	Diba_abeba	0	0
T2P1	3002	Middle	10_15cm	Duaduate	0	0
T2P1	3002	Middle	10_15cm	Fyele_feji	0	0
T2P1	3002	Middle	10_15cm	Genete	0	0
T2P1	3002	Middle	10_15cm	Geleza	0	0
T2P1	3002	Middle	10_15cm	Endehula	0	0
T2P1	3002	Middle	10_15cm	Lomi_kitel	0	0
T2P1	3002	Middle	10_15cm	Medhanit_kitel	0	0
T2P1	3002	Middle	10_15cm	Muja	0	0
T2P1	3002	Middle	10_15cm	Mushra_abeba	0	0
T2P1	3002	Middle	10_15cm	Nech_hareg	0	0
T2P1	3002	Middle	10_15cm	Nech_sar	0	0
T2P1	3002	Middle	10_15cm	Nechilo	0	0
T2P1	3002	Middle	10_15cm	Qechemo	0	0
T2P1	3002	Middle	10_15cm	Qey_sar	0	0
T2P1	3002	Middle	10_15cm	Shimbra_kitel	0	0
T2P1	3002	Middle	10_15cm	Telba_abeba	0	0
T2P1	3002	Middle	10_15cm	Tija_abeba	0	0
T2P1	3002	Middle	10_15cm	Tikur_enchet	0	0
T2P1	3002	Middle	10_15cm	Tinbit_kitel	0	0
T2P1	3002	Middle	10_15cm	Tult	0	0
T2P1	3002	Middle	10_15cm	Wotete	0	0
T2P1	3002	Middle	10_15cm	Yeayt_hareg	0	0
T2P1	3002	Middle	10_15cm	Yebeg_Tsegur	0	0
T2P1	3002	Middle	10_15cm	Yebere_milas	0	0
T2P1	3002	Middle	10_15cm	Yedega_embuay	0	0
T2P1	3002	Middle	10_15cm	Yedega_kitel	0	0
T2P1	3002	Middle	10_15cm	Yedog_kitel	0	0
T2P1	3002	Middle	10_15cm	Yeferes_zeng	0	0
T2P1	3002	Middle	10_15cm	Yejero_gutcha	0	0
T2P1	3002	Middle	10_15cm	Yeqoke_sar	0	0
T2P1	3002	Middle	10_15cm	Yetija_wotet	0	0
T2P1	3002	Middle	10_15cm	Yewof_gomen	0	0
T2P1	3002	Middle	10_15cm	Zihnen	0	0
T2P2	2985	Middle	0_5cm	Aba_bekona	0	0
T2P2	2985	Middle	0_5cm	Ahya_gordm	2	22
T2P2	2985	Middle	0_5cm	Asta	7	78
T2P2	2985	Middle	0_5cm	Ayderke	0	0
T2P2	2985	Middle	0_5cm	Azmit	0	0
T2P2	2985	Middle	0_5cm	Azo_hareg	0	0
T2P2	2985	Middle	0_5cm	Bala_sar	0	0
T2P2	2985	Middle	0_5cm	Diba_abeba	0	0
T2P2	2985	Middle	0_5cm	Duaduate	0	0
T2P2	2985	Middle	0_5cm	Fyele_feji	2	22
T2P2	2985	Middle	0_5cm	Genete	2	22
T2P2	2985	Middle	0_5cm	Geleza	0	0
T2P2	2985	Middle	0_5cm	Endehula	0	0
T2P2	2985	Middle	0_5cm	Kismicha	2	22
T2P2	2985	Middle	0_5cm	Lomi_kitel	0	0
T2P2	2985	Middle	0_5cm	Medhanit_kitel	0	0
T2P2	2985	Middle	0_5cm	Muja	0	0
T2P2	2985	Middle	0_5cm	Mushra_abeba	0	0
T2P2	2985	Middle	0_5cm	Nech_hareg	0	0
T2P2	2985	Middle	0_5cm	Nech_sar	6	67
T2P2	2985	Middle	0_5cm	Nechilo	3	33
T2P2	2985	Middle	0_5cm	Qechemo	0	0
T2P2	2985	Middle	0_5cm	Qey_sar	0	0
T2P2	2985	Middle	0_5cm	Shimbra_kitel	0	0
T2P2	2985	Middle	0_5cm	Telba_abeba	0	0
T2P2	2985	Middle	0_5cm	Tija_abeba	0	0
T2P2	2985	Middle	0_5cm	Tikur_enchet	0	0
T2P2	2985	Middle	0_5cm	Tinbit_kitel	0	0
T2P2	2985	Middle	0_5cm	Tult	0	0
T2P2	2985	Middle	0_5cm	Wotete	0	0
T2P2	2985	Middle	0_5cm	Yeayt_hareg	0	0
T2P2	2985	Middle	0_5cm	Yebeg_Tsegur	0	0
T2P2	2985	Middle	0_5cm	Yebere_milas	0	0
T2P2	2985	Middle	0_5cm	Yedega_embuay	0	0
T2P2	2985	Middle	0_5cm	Yedega_kitel	0	0
T2P2	2985	Middle	0_5cm	Yedog_kitel	0	0
T2P2	2985	Middle	0_5cm	Yeferes_zeng	0	0
T2P2	2985	Middle	0_5cm	Yejero_gutcha	0	0
T2P2	2985	Middle	0_5cm	Yeqoke_sar	3	33
T2P2	2985	Middle	0_5cm	Yetija_wotet	0	0
T2P2	2985	Middle	0_5cm	Yewof_gomen	0	0
T2P2	2985	Middle	0_5cm	Zihnen	0	0
T2P2	2985	Middle	5_10cm	Nechilo	2	22
T2P2	2985	Middle	10_15cm	Yeayt_hareg	1	11
T2P3	3005	Middle	0_5cm	Qechemo	12	133
T2P3	3005	Middle	0_5cm	Zihnen	1	11
T2P3	3005	Middle	0_5cm	Fyele_feji	1	11
T2P3	3005	Middle	0_5cm	Nech_sar	1	11
T2P3	3005	Middle	0_5cm	Azo_hareg	1	11
T2P3	3005	Middle	0_5cm	Asta	35	389
T2P3	3005	Middle	5_10cm	Azo_hareg	4	44
T2P3	3005	Middle	5_10cm	Nech_sar	1	11
T2P3	3005	Middle	5_10cm	Qechemo	4	44
T2P3	3005	Middle	5_10cm	Fyele_feji	2	22
T2P3	3005	Middle	5_10cm	Nechilo	1	11
T2P3	3005	Middle	5_10cm	Wotete	1	11
T2P3	3005	Middle	5_10cm	Ashekt	1	11
T2P3	3005	Middle	5_10cm	Yeqoke_sar	2	22
T2P3	3005	Middle	5_10cm	Asta	22	244
T2P3	3005	Middle	10_15cm	Zihnen	1	11
T2P3	3005	Middle	10_15cm	Nech_hareg	2	22
T2P3	3005	Middle	10_15cm	Nech_sar	1	11
T2P3	3005	Middle	10_15cm	Nechilo	1	11
T2P3	3005	Middle	10_15cm	Qechemo	1	11
T2P3	3005	Middle	10_15cm	Asta	18	200
T2P3	3005	Middle	10_15cm	Endehula	1	11
T2P4	2999	Middle	0_5cm	Aba_bekona	0	0
T2P4	2999	Middle	0_5cm	Ahya_gordm	0	0
T2P4	2999	Middle	0_5cm	Asta	9	100
T2P4	2999	Middle	0_5cm	Ayderke	0	0
T2P4	2999	Middle	0_5cm	Azmit	0	0
T2P4	2999	Middle	0_5cm	Azo_hareg	0	0
T2P4	2999	Middle	0_5cm	Bala_sar	0	0
T2P4	2999	Middle	0_5cm	Diba_abeba	0	0
T2P4	2999	Middle	0_5cm	Duaduate	0	0
T2P4	2999	Middle	0_5cm	Fyele_feji	0	0
T2P4	2999	Middle	0_5cm	Genete	0	0
T2P4	2999	Middle	0_5cm	Geleza	0	0
T2P4	2999	Middle	0_5cm	Endehula	2	22
T2P4	2999	Middle	0_5cm	Lomi_kitel	0	0
T2P4	2999	Middle	0_5cm	Medhanit_kitel	0	0
T2P4	2999	Middle	0_5cm	Muja	0	0
T2P4	2999	Middle	0_5cm	Mushra_abeba	0	0
T2P4	2999	Middle	0_5cm	Nech_hareg	0	0
T2P4	2999	Middle	0_5cm	Nech_sar	0	0
T2P4	2999	Middle	0_5cm	Nechilo	2	22
T2P4	2999	Middle	0_5cm	Qechemo	0	0
T2P4	2999	Middle	0_5cm	Qey_sar	0	0
T2P4	2999	Middle	0_5cm	Shimbra_kitel	0	0
T2P4	2999	Middle	0_5cm	Telba_abeba	0	0
T2P4	2999	Middle	0_5cm	Tija_abeba	0	0
T2P4	2999	Middle	0_5cm	Tikur_enchet	0	0
T2P4	2999	Middle	0_5cm	Tinbit_kitel	0	0
T2P4	2999	Middle	0_5cm	Tult	0	0
T2P4	2999	Middle	0_5cm	Wotete	0	0
T2P4	2999	Middle	0_5cm	Yeayt_hareg	0	0
T2P4	2999	Middle	0_5cm	Yebeg_Tsegur	0	0
T2P4	2999	Middle	0_5cm	Yebere_milas	0	0
T2P4	2999	Middle	0_5cm	Yedega_embuay	0	0
T2P4	2999	Middle	0_5cm	Yedega_kitel	0	0
T2P4	2999	Middle	0_5cm	Yedog_kitel	0	0
T2P4	2999	Middle	0_5cm	Yeferes_zeng	0	0
T2P4	2999	Middle	0_5cm	Yejero_gutcha	0	0
T2P4	2999	Middle	0_5cm	Yeqoke_sar	0	0
T2P4	2999	Middle	0_5cm	Yetija_wotet	0	0
T2P4	2999	Middle	0_5cm	Yewof_gomen	1	11
T2P4	2999	Middle	0_5cm	Zikakbe_kitel	1	11
T2P4	2999	Middle	0_5cm	Zihnen	0	0
T2P4	2999	Middle	5_10cm	Aba_bekona	0	0
T2P4	2999	Middle	5_10cm	Ahya_gordm	0	0
T2P4	2999	Middle	5_10cm	Asta	0	0
T2P4	2999	Middle	5_10cm	Ayderke	0	0
T2P4	2999	Middle	5_10cm	Azmit	0	0
T2P4	2999	Middle	5_10cm	Azo_hareg	0	0
T2P4	2999	Middle	5_10cm	Bala_sar	0	0
T2P4	2999	Middle	5_10cm	Diba_abeba	0	0
T2P4	2999	Middle	5_10cm	Duaduate	0	0
T2P4	2999	Middle	5_10cm	Fyele_feji	0	0
T2P4	2999	Middle	5_10cm	Genete	0	0
T2P4	2999	Middle	5_10cm	Geleza	0	0
T2P4	2999	Middle	5_10cm	Endehula	0	0
T2P4	2999	Middle	5_10cm	Lomi_kitel	0	0
T2P4	2999	Middle	5_10cm	Medhanit_kitel	0	0
T2P4	2999	Middle	5_10cm	Muja	0	0
T2P4	2999	Middle	5_10cm	Mushra_abeba	0	0
T2P4	2999	Middle	5_10cm	Nech_hareg	0	0
T2P4	2999	Middle	5_10cm	Nech_sar	0	0
T2P4	2999	Middle	5_10cm	Nechilo	0	0
T2P4	2999	Middle	5_10cm	Qechemo	0	0
T2P4	2999	Middle	5_10cm	Qey_sar	0	0
T2P4	2999	Middle	5_10cm	Shimbra_kitel	0	0
T2P4	2999	Middle	5_10cm	Telba_abeba	0	0
T2P4	2999	Middle	5_10cm	Tija_abeba	0	0
T2P4	2999	Middle	5_10cm	Tikur_enchet	0	0
T2P4	2999	Middle	5_10cm	Tinbit_kitel	0	0
T2P4	2999	Middle	5_10cm	Tult	0	0
T2P4	2999	Middle	5_10cm	Wotete	0	0
T2P4	2999	Middle	5_10cm	Yeayt_hareg	0	0
T2P4	2999	Middle	5_10cm	Yebeg_Tsegur	0	0
T2P4	2999	Middle	5_10cm	Yebere_milas	0	0
T2P4	2999	Middle	5_10cm	Yedega_embuay	0	0
T2P4	2999	Middle	5_10cm	Yedega_kitel	0	0
T2P4	2999	Middle	5_10cm	Yedog_kitel	0	0
T2P4	2999	Middle	5_10cm	Yeferes_zeng	0	0
T2P4	2999	Middle	5_10cm	Yejero_gutcha	0	0
T2P4	2999	Middle	5_10cm	Yeqoke_sar	0	0
T2P4	2999	Middle	5_10cm	Yetija_wotet	0	0
T2P4	2999	Middle	5_10cm	Yewof_gomen	0	0
T2P4	2999	Middle	5_10cm	Zikakbe_kitel	0	0
T2P4	2999	Middle	5_10cm	Zihnen	0	0
T2P4	2999	Middle	10_15cm	Aba_bekona	0	0
T2P4	2999	Middle	10_15cm	Ahya_gordm	1	11
T2P4	2999	Middle	10_15cm	Asta	0	0
T2P4	2999	Middle	10_15cm	Ayderke	0	0
T2P4	2999	Middle	10_15cm	Azmit	0	0
T2P4	2999	Middle	10_15cm	Azo_hareg	0	0
T2P4	2999	Middle	10_15cm	Bala_sar	0	0
T2P4	2999	Middle	10_15cm	Diba_abeba	0	0
T2P4	2999	Middle	10_15cm	Duaduate	0	0
T2P4	2999	Middle	10_15cm	Fyele_feji	0	0
T2P4	2999	Middle	10_15cm	Genete	0	0
T2P4	2999	Middle	10_15cm	Geleza	0	0
T2P4	2999	Middle	10_15cm	Endehula	0	0
T2P4	2999	Middle	10_15cm	Lomi_kitel	0	0
T2P4	2999	Middle	10_15cm	Medhanit_kitel	0	0
T2P4	2999	Middle	10_15cm	Muja	0	0
T2P4	2999	Middle	10_15cm	Mushra_abeba	0	0
T2P4	2999	Middle	10_15cm	Nech_hareg	0	0
T2P4	2999	Middle	10_15cm	Nech_sar	0	0
T2P4	2999	Middle	10_15cm	Nechilo	0	0
T2P4	2999	Middle	10_15cm	Qechemo	0	0
T2P4	2999	Middle	10_15cm	Qey_sar	0	0
T2P4	2999	Middle	10_15cm	Shimbra_kitel	0	0
T2P4	2999	Middle	10_15cm	Telba_abeba	0	0
T2P4	2999	Middle	10_15cm	Tija_abeba	0	0
T2P4	2999	Middle	10_15cm	Tikur_enchet	0	0
T2P4	2999	Middle	10_15cm	Tinbit_kitel	0	0
T2P4	2999	Middle	10_15cm	Tult	0	0
T2P4	2999	Middle	10_15cm	Wotete	0	0
T2P4	2999	Middle	10_15cm	Yeayt_hareg	0	0
T2P4	2999	Middle	10_15cm	Yebeg_Tsegur	0	0
T2P4	2999	Middle	10_15cm	Yebere_milas	0	0
T2P4	2999	Middle	10_15cm	Yedega_embuay	0	0
T2P4	2999	Middle	10_15cm	Yedega_kitel	0	0
T2P4	2999	Middle	10_15cm	Yedog_kitel	0	0
T2P4	2999	Middle	10_15cm	Yeferes_zeng	0	0
T2P4	2999	Middle	10_15cm	Yejero_gutcha	0	0
T2P4	2999	Middle	10_15cm	Yeqoke_sar	0	0
T2P4	2999	Middle	10_15cm	Yetija_wotet	0	0
T2P4	2999	Middle	10_15cm	Yewof_gomen	0	0
T2P4	2999	Middle	10_15cm	Zikakbe_kitel	0	0
T2P4	2999	Middle	10_15cm	Zihnen	0	0
T2P4	2999	Middle	10_15cm	Zinb_abeba	1	11
T2P5	3065	Middle	0_5cm	Aba_bekona	0	0
T2P5	3065	Middle	0_5cm	Ahya_gordm	0	0
T2P5	3065	Middle	0_5cm	Asta	7	78
T2P5	3065	Middle	0_5cm	Ayderke	0	0
T2P5	3065	Middle	0_5cm	Azmit	0	0
T2P5	3065	Middle	0_5cm	Azo_hareg	0	0
T2P5	3065	Middle	0_5cm	Bala_sar	0	0
T2P5	3065	Middle	0_5cm	Diba_abeba	0	0
T2P5	3065	Middle	0_5cm	Duaduate	1	11
T2P5	3065	Middle	0_5cm	Fyele_feji	0	0
T2P5	3065	Middle	0_5cm	Genete	0	0
T2P5	3065	Middle	0_5cm	Geleza	0	0
T2P5	3065	Middle	0_5cm	Endehula	0	0
T2P5	3065	Middle	0_5cm	Kismicha	2	22
T2P5	3065	Middle	0_5cm	Lomi_kitel	1	11
T2P5	3065	Middle	0_5cm	Medhanit_kitel	0	0
T2P5	3065	Middle	0_5cm	Muja	0	0
T2P5	3065	Middle	0_5cm	Mushra_abeba	0	0
T2P5	3065	Middle	0_5cm	Nech_hareg	0	0
T2P5	3065	Middle	0_5cm	Nech_sar	1	11
T2P5	3065	Middle	0_5cm	Nechilo	2	22
T2P5	3065	Middle	0_5cm	Qechemo	0	0
T2P5	3065	Middle	0_5cm	Qey_sar	0	0
T2P5	3065	Middle	0_5cm	Shimbra_kitel	0	0
T2P5	3065	Middle	0_5cm	Telba_abeba	0	0
T2P5	3065	Middle	0_5cm	Tija_abeba	0	0
T2P5	3065	Middle	0_5cm	Tikur_enchet	0	0
T2P5	3065	Middle	0_5cm	Tinbit_kitel	2	22
T2P5	3065	Middle	0_5cm	Tult	0	0
T2P5	3065	Middle	0_5cm	Wotete	1	11
T2P5	3065	Middle	0_5cm	Yeayt_hareg	0	0
T2P5	3065	Middle	0_5cm	Yebeg_Tsegur	0	0
T2P5	3065	Middle	0_5cm	Yebere_milas	0	0
T2P5	3065	Middle	0_5cm	Yedega_embuay	0	0
T2P5	3065	Middle	0_5cm	Yedega_kitel	0	0
T2P5	3065	Middle	0_5cm	Yedog_kitel	0	0
T2P5	3065	Middle	0_5cm	Yeferes_zeng	0	0
T2P5	3065	Middle	0_5cm	Yejero_gutcha	0	0
T2P5	3065	Middle	0_5cm	Yeqoke_sar	0	0
T2P5	3065	Middle	0_5cm	Yetija_wotet	0	0
T2P5	3065	Middle	0_5cm	Yewof_gomen	0	0
T2P5	3065	Middle	0_5cm	Zikakbe_kitel	1	11
T2P5	3065	Middle	0_5cm	Zihnen	1	11
T2P5	3065	Middle	0_5cm	Zinb_abeba	0	0
T2P5	3065	Middle	5_10cm	Aba_bekona	0	0
T2P5	3065	Middle	5_10cm	Ahya_gordm	0	0
T2P5	3065	Middle	5_10cm	Asta	0	0
T2P5	3065	Middle	5_10cm	Ayderke	0	0
T2P5	3065	Middle	5_10cm	Azmit	0	0
T2P5	3065	Middle	5_10cm	Azo_hareg	0	0
T2P5	3065	Middle	5_10cm	Bala_sar	0	0
T2P5	3065	Middle	5_10cm	Diba_abeba	0	0
T2P5	3065	Middle	5_10cm	Duaduate	0	0
T2P5	3065	Middle	5_10cm	Fyele_feji	0	0
T2P5	3065	Middle	5_10cm	Genete	0	0
T2P5	3065	Middle	5_10cm	Geleza	0	0
T2P5	3065	Middle	5_10cm	Endehula	0	0
T2P5	3065	Middle	5_10cm	Kismicha	0	0
T2P5	3065	Middle	5_10cm	Lomi_kitel	0	0
T2P5	3065	Middle	5_10cm	Medhanit_kitel	0	0
T2P5	3065	Middle	5_10cm	Muja	0	0
T2P5	3065	Middle	5_10cm	Mushra_abeba	0	0
T2P5	3065	Middle	5_10cm	Nech_hareg	0	0
T2P5	3065	Middle	5_10cm	Nech_sar	0	0
T2P5	3065	Middle	5_10cm	Nechilo	0	0
T2P5	3065	Middle	5_10cm	Qechemo	0	0
T2P5	3065	Middle	5_10cm	Qey_sar	0	0
T2P5	3065	Middle	5_10cm	Shimbra_kitel	0	0
T2P5	3065	Middle	5_10cm	Telba_abeba	0	0
T2P5	3065	Middle	5_10cm	Tija_abeba	0	0
T2P5	3065	Middle	5_10cm	Tikur_enchet	0	0
T2P5	3065	Middle	5_10cm	Tinbit_kitel	0	0
T2P5	3065	Middle	5_10cm	Tult	0	0
T2P5	3065	Middle	5_10cm	Wotete	0	0
T2P5	3065	Middle	5_10cm	Yeayt_hareg	0	0
T2P5	3065	Middle	5_10cm	Yebeg_Tsegur	0	0
T2P5	3065	Middle	5_10cm	Yebere_milas	0	0
T2P5	3065	Middle	5_10cm	Yedega_embuay	0	0
T2P5	3065	Middle	5_10cm	Yedega_kitel	0	0
T2P5	3065	Middle	5_10cm	Yedog_kitel	0	0
T2P5	3065	Middle	5_10cm	Yeferes_zeng	0	0
[truncated: 1,443 more rows]
